# Supplementary material for: Glucocorticoid and dietary effects on mucosal microbiota in canine inflammatory bowel disease
Source: PLoS One. 2019 Dec 30;14(12):e0226780. doi: 10.1371/journal.pone.0226780 (PMC6936794; doi:10.1371/journal.pone.0226780)
Supplement: S1 Table — (XLSX) [file pone.0226780.s001.xlsx]

## Sheet: Sheet1
			PRED		PRE TREATMENT							PRED		POST TREATMENT
			Pre/Post	ID	Bacteria	Layer	Field	Count				Pre/Post	ID	Bacteria	Layer	Field	Count
			Pre	19	Ebac	FM	1	0				Post	19	Ebac	FM	1	22
			Pre	19	Ebac	FM	2	7				Post	19	Ebac	FM	2	55
			Pre	19	Ebac	FM	3	9				Post	19	Ebac	FM	3	59
			Pre	19	Ebac	FM	4	3				Post	19	Ebac	FM	4	48
			Pre	19	Ebac	FM	5	10				Post	19	Ebac	FM	5	0
			Pre	19	Ebac	FM	6	0				Post	19	Ebac	FM	6	0
			Pre	19	Ebac	FM	7	0				Post	19	Ebac	FM	7	0
			Pre	19	Ebac	FM	8	0				Post	19	Ebac	FM	8	0
			Pre	19	Ebac	FM	9	0				Post	19	Ebac	FM	9	0
			Pre	19	Ebac	FM	10	0				Post	19	Ebac	FM	10	0
			Pre	19	Ebac	AM	1	2				Post	19	Ebac	AM	1	0
			Pre	19	Ebac	AM	2	0				Post	19	Ebac	AM	2	21
			Pre	19	Ebac	AM	3	0				Post	19	Ebac	AM	3	0
			Pre	19	Ebac	AM	4	0				Post	19	Ebac	AM	4	0
			Pre	19	Ebac	AM	5	0				Post	19	Ebac	AM	5	0
			Pre	19	Ebac	AM	6	0				Post	19	Ebac	AM	6	0
			Pre	19	Ebac	AM	7	0				Post	19	Ebac	AM	7	0
			Pre	19	Ebac	AM	8	0				Post	19	Ebac	AM	8	0
			Pre	19	Ebac	AM	9	0				Post	19	Ebac	AM	9	0
			Pre	19	Ebac	AM	10	0				Post	19	Ebac	AM	10	0
			Pre	19	Ebac	SE	1	0				Post	19	Ebac	SE	1	0
			Pre	19	Ebac	SE	2	0				Post	19	Ebac	SE	2	0
			Pre	19	Ebac	SE	3	0				Post	19	Ebac	SE	3	0
			Pre	19	Ebac	SE	4	0				Post	19	Ebac	SE	4	0
			Pre	19	Ebac	SE	5	0				Post	19	Ebac	SE	5	0
			Pre	19	Ebac	SE	6	0				Post	19	Ebac	SE	6	0
			Pre	19	Ebac	SE	7	0				Post	19	Ebac	SE	7	0
			Pre	19	Ebac	SE	8	0				Post	19	Ebac	SE	8	0
			Pre	19	Ebac	SE	9	0				Post	19	Ebac	SE	9	0
			Pre	19	Ebac	SE	10	0				Post	19	Ebac	SE	10	0
			Pre	19	Ebac	I	1	0				Post	19	Ebac	I	1	0
			Pre	19	Ebac	I	2	0				Post	19	Ebac	I	2	0
			Pre	19	Ebac	I	3	0				Post	19	Ebac	I	3	0
			Pre	19	Ebac	I	4	0				Post	19	Ebac	I	4	0
			Pre	19	Ebac	I	5	0				Post	19	Ebac	I	5	0
			Pre	19	Ebac	I	6	0				Post	19	Ebac	I	6	0
			Pre	19	Ebac	I	7	0				Post	19	Ebac	I	7	0
			Pre	19	Ebac	I	8	0				Post	19	Ebac	I	8	0
			Pre	19	Ebac	I	9	0				Post	19	Ebac	I	9	0
			Pre	19	Ebac	I	10	0				Post	19	Ebac	I	10	0
			Pre	19	Faecali	FM	1	0				Post	19	Faecali	FM	1	0
			Pre	19	Faecali	FM	2	0				Post	19	Faecali	FM	2	78
			Pre	19	Faecali	FM	3	0				Post	19	Faecali	FM	3	39
			Pre	19	Faecali	FM	4	0				Post	19	Faecali	FM	4	0
			Pre	19	Faecali	FM	5	0				Post	19	Faecali	FM	5	50
			Pre	19	Faecali	FM	6	0				Post	19	Faecali	FM	6	22
			Pre	19	Faecali	FM	7	0				Post	19	Faecali	FM	7	0
			Pre	19	Faecali	FM	8	0				Post	19	Faecali	FM	8	0
			Pre	19	Faecali	FM	9	0				Post	19	Faecali	FM	9	20
			Pre	19	Faecali	FM	10	0				Post	19	Faecali	FM	10	0
			Pre	19	Faecali	AM	1	0				Post	19	Faecali	AM	1	6
			Pre	19	Faecali	AM	2	0				Post	19	Faecali	AM	2	0
			Pre	19	Faecali	AM	3	0				Post	19	Faecali	AM	3	0
			Pre	19	Faecali	AM	4	0				Post	19	Faecali	AM	4	28
			Pre	19	Faecali	AM	5	0				Post	19	Faecali	AM	5	0
			Pre	19	Faecali	AM	6	0				Post	19	Faecali	AM	6	0
			Pre	19	Faecali	AM	7	0				Post	19	Faecali	AM	7	8
			Pre	19	Faecali	AM	8	0				Post	19	Faecali	AM	8	14
			Pre	19	Faecali	AM	9	0				Post	19	Faecali	AM	9	0
			Pre	19	Faecali	AM	10	0				Post	19	Faecali	AM	10	4
			Pre	19	Faecali	SE	1	0				Post	19	Faecali	SE	1	0
			Pre	19	Faecali	SE	2	0				Post	19	Faecali	SE	2	0
			Pre	19	Faecali	SE	3	0				Post	19	Faecali	SE	3	0
			Pre	19	Faecali	SE	4	0				Post	19	Faecali	SE	4	0
			Pre	19	Faecali	SE	5	0				Post	19	Faecali	SE	5	0
			Pre	19	Faecali	SE	6	0				Post	19	Faecali	SE	6	0
			Pre	19	Faecali	SE	7	0				Post	19	Faecali	SE	7	0
			Pre	19	Faecali	SE	8	0				Post	19	Faecali	SE	8	0
			Pre	19	Faecali	SE	9	0				Post	19	Faecali	SE	9	0
			Pre	19	Faecali	SE	10	0				Post	19	Faecali	SE	10	0
			Pre	19	Faecali	I	1	0				Post	19	Faecali	I	1	0
			Pre	19	Faecali	I	2	0				Post	19	Faecali	I	2	0
			Pre	19	Faecali	I	3	0				Post	19	Faecali	I	3	0
			Pre	19	Faecali	I	4	0				Post	19	Faecali	I	4	0
			Pre	19	Faecali	I	5	0				Post	19	Faecali	I	5	0
			Pre	19	Faecali	I	6	0				Post	19	Faecali	I	6	0
			Pre	19	Faecali	I	7	0				Post	19	Faecali	I	7	0
			Pre	19	Faecali	I	8	0				Post	19	Faecali	I	8	0
			Pre	19	Faecali	I	9	0				Post	19	Faecali	I	9	0
			Pre	19	Faecali	I	10	0				Post	19	Faecali	I	10	0
			Pre	19	Strep	FM	1	0				Post	19	Strep	FM	1	5
			Pre	19	Strep	FM	2	0				Post	19	Strep	FM	2	77
			Pre	19	Strep	FM	3	0				Post	19	Strep	FM	3	30
			Pre	19	Strep	FM	4	0				Post	19	Strep	FM	4	51
			Pre	19	Strep	FM	5	0				Post	19	Strep	FM	5	104
			Pre	19	Strep	FM	6	0				Post	19	Strep	FM	6	0
			Pre	19	Strep	FM	7	0				Post	19	Strep	FM	7	0
			Pre	19	Strep	FM	8	0				Post	19	Strep	FM	8	0
			Pre	19	Strep	FM	9	0				Post	19	Strep	FM	9	0
			Pre	19	Strep	FM	10	0				Post	19	Strep	FM	10	0
			Pre	19	Strep	AM	1	0				Post	19	Strep	AM	1	3
			Pre	19	Strep	AM	2	0				Post	19	Strep	AM	2	0
			Pre	19	Strep	AM	3	0				Post	19	Strep	AM	3	24
			Pre	19	Strep	AM	4	0				Post	19	Strep	AM	4	0
			Pre	19	Strep	AM	5	0				Post	19	Strep	AM	5	11
			Pre	19	Strep	AM	6	0				Post	19	Strep	AM	6	4
			Pre	19	Strep	AM	7	0				Post	19	Strep	AM	7	0
			Pre	19	Strep	AM	8	0				Post	19	Strep	AM	8	0
			Pre	19	Strep	AM	9	0				Post	19	Strep	AM	9	0
			Pre	19	Strep	AM	10	0				Post	19	Strep	AM	10	0
			Pre	19	Strep	SE	1	0				Post	19	Strep	SE	1	0
			Pre	19	Strep	SE	2	0				Post	19	Strep	SE	2	0
			Pre	19	Strep	SE	3	0				Post	19	Strep	SE	3	0
			Pre	19	Strep	SE	4	0				Post	19	Strep	SE	4	0
			Pre	19	Strep	SE	5	0				Post	19	Strep	SE	5	0
			Pre	19	Strep	SE	6	0				Post	19	Strep	SE	6	0
			Pre	19	Strep	SE	7	0				Post	19	Strep	SE	7	0
			Pre	19	Strep	SE	8	0				Post	19	Strep	SE	8	0
			Pre	19	Strep	SE	9	0				Post	19	Strep	SE	9	0
			Pre	19	Strep	SE	10	0				Post	19	Strep	SE	10	0
			Pre	19	Strep	I	1	0				Post	19	Strep	I	1	0
			Pre	19	Strep	I	2	0				Post	19	Strep	I	2	0
			Pre	19	Strep	I	3	0				Post	19	Strep	I	3	0
			Pre	19	Strep	I	4	0				Post	19	Strep	I	4	0
			Pre	19	Strep	I	5	0				Post	19	Strep	I	5	0
			Pre	19	Strep	I	6	0				Post	19	Strep	I	6	0
			Pre	19	Strep	I	7	0				Post	19	Strep	I	7	0
			Pre	19	Strep	I	8	0				Post	19	Strep	I	8	0
			Pre	19	Strep	I	9	0				Post	19	Strep	I	9	0
			Pre	19	Strep	I	10	0				Post	19	Strep	I	10	0
			Pre	19	Bifido	FM	1	0				Post	19	Bifido	FM	1	5
			Pre	19	Bifido	FM	2	0				Post	19	Bifido	FM	2	77
			Pre	19	Bifido	FM	3	0				Post	19	Bifido	FM	3	30
			Pre	19	Bifido	FM	4	0				Post	19	Bifido	FM	4	51
			Pre	19	Bifido	FM	5	0				Post	19	Bifido	FM	5	104
			Pre	19	Bifido	FM	6	0				Post	19	Bifido	FM	6	0
			Pre	19	Bifido	FM	7	0				Post	19	Bifido	FM	7	0
			Pre	19	Bifido	FM	8	0				Post	19	Bifido	FM	8	0
			Pre	19	Bifido	FM	9	0				Post	19	Bifido	FM	9	0
			Pre	19	Bifido	FM	10	0				Post	19	Bifido	FM	10	0
			Pre	19	Bifido	AM	1	0				Post	19	Bifido	AM	1	3
			Pre	19	Bifido	AM	2	0				Post	19	Bifido	AM	2	0
			Pre	19	Bifido	AM	3	0				Post	19	Bifido	AM	3	24
			Pre	19	Bifido	AM	4	0				Post	19	Bifido	AM	4	0
			Pre	19	Bifido	AM	5	0				Post	19	Bifido	AM	5	11
			Pre	19	Bifido	AM	6	0				Post	19	Bifido	AM	6	4
			Pre	19	Bifido	AM	7	0				Post	19	Bifido	AM	7	0
			Pre	19	Bifido	AM	8	0				Post	19	Bifido	AM	8	0
			Pre	19	Bifido	AM	9	0				Post	19	Bifido	AM	9	0
			Pre	19	Bifido	AM	10	0				Post	19	Bifido	AM	10	0
			Pre	19	Bifido	SE	1	0				Post	19	Bifido	SE	1	0
			Pre	19	Bifido	SE	2	0				Post	19	Bifido	SE	2	0
			Pre	19	Bifido	SE	3	0				Post	19	Bifido	SE	3	0
			Pre	19	Bifido	SE	4	0				Post	19	Bifido	SE	4	0
			Pre	19	Bifido	SE	5	0				Post	19	Bifido	SE	5	0
			Pre	19	Bifido	SE	6	0				Post	19	Bifido	SE	6	0
			Pre	19	Bifido	SE	7	0				Post	19	Bifido	SE	7	0
			Pre	19	Bifido	SE	8	0				Post	19	Bifido	SE	8	0
			Pre	19	Bifido	SE	9	0				Post	19	Bifido	SE	9	0
			Pre	19	Bifido	SE	10	0				Post	19	Bifido	SE	10	0
			Pre	19	Bifido	I	1	0				Post	19	Bifido	I	1	0
			Pre	19	Bifido	I	2	0				Post	19	Bifido	I	2	0
			Pre	19	Bifido	I	3	0				Post	19	Bifido	I	3	0
			Pre	19	Bifido	I	4	0				Post	19	Bifido	I	4	0
			Pre	19	Bifido	I	5	0				Post	19	Bifido	I	5	0
			Pre	19	Bifido	I	6	0				Post	19	Bifido	I	6	0
			Pre	19	Bifido	I	7	0				Post	19	Bifido	I	7	0
			Pre	19	Bifido	I	8	0				Post	19	Bifido	I	8	0
			Pre	19	Bifido	I	9	0				Post	19	Bifido	I	9	0
			Pre	19	Bifido	I	10	0				Post	19	Bifido	I	10	0
			Pre	19	Lab	FM	1	0				Post	19	Lab	FM	1	2
			Pre	19	Lab	FM	2	0				Post	19	Lab	FM	2	0
			Pre	19	Lab	FM	3	0				Post	19	Lab	FM	3	0
			Pre	19	Lab	FM	4	0				Post	19	Lab	FM	4	0
			Pre	19	Lab	FM	5	0				Post	19	Lab	FM	5	0
			Pre	19	Lab	FM	6	0				Post	19	Lab	FM	6	0
			Pre	19	Lab	FM	7	0				Post	19	Lab	FM	7	0
			Pre	19	Lab	FM	8	0				Post	19	Lab	FM	8	0
			Pre	19	Lab	FM	9	0				Post	19	Lab	FM	9	0
			Pre	19	Lab	FM	10	0				Post	19	Lab	FM	10	0
			Pre	19	Lab	AM	1	0				Post	19	Lab	AM	1	0
			Pre	19	Lab	AM	2	0				Post	19	Lab	AM	2	0
			Pre	19	Lab	AM	3	0				Post	19	Lab	AM	3	0
			Pre	19	Lab	AM	4	0				Post	19	Lab	AM	4	0
			Pre	19	Lab	AM	5	0				Post	19	Lab	AM	5	0
			Pre	19	Lab	AM	6	0				Post	19	Lab	AM	6	0
			Pre	19	Lab	AM	7	0				Post	19	Lab	AM	7	0
			Pre	19	Lab	AM	8	0				Post	19	Lab	AM	8	0
			Pre	19	Lab	AM	9	0				Post	19	Lab	AM	9	0
			Pre	19	Lab	AM	10	0				Post	19	Lab	AM	10	0
			Pre	19	Lab	SE	1	0				Post	19	Lab	SE	1	0
			Pre	19	Lab	SE	2	0				Post	19	Lab	SE	2	0
			Pre	19	Lab	SE	3	0				Post	19	Lab	SE	3	0
			Pre	19	Lab	SE	4	0				Post	19	Lab	SE	4	0
			Pre	19	Lab	SE	5	0				Post	19	Lab	SE	5	0
			Pre	19	Lab	SE	6	0				Post	19	Lab	SE	6	0
			Pre	19	Lab	SE	7	0				Post	19	Lab	SE	7	0
			Pre	19	Lab	SE	8	0				Post	19	Lab	SE	8	0
			Pre	19	Lab	SE	9	0				Post	19	Lab	SE	9	0
			Pre	19	Lab	SE	10	0				Post	19	Lab	SE	10	0
			Pre	19	Lab	I	1	0				Post	19	Lab	I	1	0
			Pre	19	Lab	I	2	0				Post	19	Lab	I	2	0
			Pre	19	Lab	I	3	0				Post	19	Lab	I	3	0
			Pre	19	Lab	I	4	0				Post	19	Lab	I	4	0
			Pre	19	Lab	I	5	0				Post	19	Lab	I	5	0
			Pre	19	Lab	I	6	0				Post	19	Lab	I	6	0
			Pre	19	Lab	I	7	0				Post	19	Lab	I	7	0
			Pre	19	Lab	I	8	0				Post	19	Lab	I	8	0
			Pre	19	Lab	I	9	0				Post	19	Lab	I	9	0
			Pre	19	Lab	I	10	0				Post	19	Lab	I	10	0
			Pre	19	Eub	FM	1	7				Post	19	Eub	FM	1	0
			Pre	19	Eub	FM	2	4				Post	19	Eub	FM	2	0
			Pre	19	Eub	FM	3	0				Post	19	Eub	FM	3	0
			Pre	19	Eub	FM	4	6				Post	19	Eub	FM	4	17
			Pre	19	Eub	FM	5	10				Post	19	Eub	FM	5	0
			Pre	19	Eub	FM	6	14				Post	19	Eub	FM	6	15
			Pre	19	Eub	FM	7	0				Post	19	Eub	FM	7	0
			Pre	19	Eub	FM	8	3				Post	19	Eub	FM	8	0
			Pre	19	Eub	FM	9	0				Post	19	Eub	FM	9	0
			Pre	19	Eub	FM	10	2				Post	19	Eub	FM	10	0
			Pre	19	Eub	AM	1	0				Post	19	Eub	AM	1	0
			Pre	19	Eub	AM	2	0				Post	19	Eub	AM	2	87
			Pre	19	Eub	AM	3	2				Post	19	Eub	AM	3	0
			Pre	19	Eub	AM	4	0				Post	19	Eub	AM	4	0
			Pre	19	Eub	AM	5	0				Post	19	Eub	AM	5	26
			Pre	19	Eub	AM	6	0				Post	19	Eub	AM	6	21
			Pre	19	Eub	AM	7	0				Post	19	Eub	AM	7	30
			Pre	19	Eub	AM	8	0				Post	19	Eub	AM	8	17
			Pre	19	Eub	AM	9	0				Post	19	Eub	AM	9	24
			Pre	19	Eub	AM	10	0				Post	19	Eub	AM	10	19
			Pre	19	Eub	SE	1	0				Post	19	Eub	SE	1	0
			Pre	19	Eub	SE	2	0				Post	19	Eub	SE	2	13
			Pre	19	Eub	SE	3	0				Post	19	Eub	SE	3	0
			Pre	19	Eub	SE	4	0				Post	19	Eub	SE	4	5
			Pre	19	Eub	SE	5	0				Post	19	Eub	SE	5	0
			Pre	19	Eub	SE	6	0				Post	19	Eub	SE	6	0
			Pre	19	Eub	SE	7	0				Post	19	Eub	SE	7	0
			Pre	19	Eub	SE	8	0				Post	19	Eub	SE	8	0
			Pre	19	Eub	SE	9	0				Post	19	Eub	SE	9	14
			Pre	19	Eub	SE	10	0				Post	19	Eub	SE	10	7
			Pre	19	Eub	I	1	0				Post	19	Eub	I	1	0
			Pre	19	Eub	I	2	0				Post	19	Eub	I	2	0
			Pre	19	Eub	I	3	0				Post	19	Eub	I	3	0
			Pre	19	Eub	I	4	0				Post	19	Eub	I	4	0
			Pre	19	Eub	I	5	0				Post	19	Eub	I	5	0
			Pre	19	Eub	I	6	0				Post	19	Eub	I	6	0
			Pre	19	Eub	I	7	0				Post	19	Eub	I	7	0
			Pre	19	Eub	I	8	0				Post	19	Eub	I	8	0
			Pre	19	Eub	I	9	0				Post	19	Eub	I	9	0
			Pre	19	Eub	I	10	0				Post	19	Eub	I	10	0
			Pre	23	Ebac	FM	1	50				Post	23	Ebac	FM	1	0
			Pre	23	Ebac	FM	2	2				Post	23	Ebac	FM	2	15
			Pre	23	Ebac	FM	3	1				Post	23	Ebac	FM	3	1
			Pre	23	Ebac	FM	4	12				Post	23	Ebac	FM	4	5
			Pre	23	Ebac	FM	5	10				Post	23	Ebac	FM	5	8
			Pre	23	Ebac	FM	6	0				Post	23	Ebac	FM	6	6
			Pre	23	Ebac	FM	7	15				Post	23	Ebac	FM	7	8
			Pre	23	Ebac	FM	8	6				Post	23	Ebac	FM	8	0
			Pre	23	Ebac	FM	9	8				Post	23	Ebac	FM	9	7
			Pre	23	Ebac	FM	10	0				Post	23	Ebac	FM	10	6
			Pre	23	Ebac	AM	1	0				Post	23	Ebac	AM	1	4
			Pre	23	Ebac	AM	2	0				Post	23	Ebac	AM	2	1
			Pre	23	Ebac	AM	3	0				Post	23	Ebac	AM	3	0
			Pre	23	Ebac	AM	4	0				Post	23	Ebac	AM	4	0
			Pre	23	Ebac	AM	5	0				Post	23	Ebac	AM	5	0
			Pre	23	Ebac	AM	6	10				Post	23	Ebac	AM	6	0
			Pre	23	Ebac	AM	7	2				Post	23	Ebac	AM	7	0
			Pre	23	Ebac	AM	8	0				Post	23	Ebac	AM	8	8
			Pre	23	Ebac	AM	9	0				Post	23	Ebac	AM	9	0
			Pre	23	Ebac	AM	10	17				Post	23	Ebac	AM	10	0
			Pre	23	Ebac	SE	1	0				Post	23	Ebac	SE	1	0
			Pre	23	Ebac	SE	2	0				Post	23	Ebac	SE	2	0
			Pre	23	Ebac	SE	3	0				Post	23	Ebac	SE	3	0
			Pre	23	Ebac	SE	4	0				Post	23	Ebac	SE	4	0
			Pre	23	Ebac	SE	5	0				Post	23	Ebac	SE	5	0
			Pre	23	Ebac	SE	6	0				Post	23	Ebac	SE	6	0
			Pre	23	Ebac	SE	7	0				Post	23	Ebac	SE	7	0
			Pre	23	Ebac	SE	8	0				Post	23	Ebac	SE	8	0
			Pre	23	Ebac	SE	9	0				Post	23	Ebac	SE	9	0
			Pre	23	Ebac	SE	10	0				Post	23	Ebac	SE	10	0
			Pre	23	Ebac	I	1	0				Post	23	Ebac	I	1	0
			Pre	23	Ebac	I	2	0				Post	23	Ebac	I	2	0
			Pre	23	Ebac	I	3	0				Post	23	Ebac	I	3	0
			Pre	23	Ebac	I	4	0				Post	23	Ebac	I	4	0
			Pre	23	Ebac	I	5	0				Post	23	Ebac	I	5	0
			Pre	23	Ebac	I	6	0				Post	23	Ebac	I	6	0
			Pre	23	Ebac	I	7	0				Post	23	Ebac	I	7	0
			Pre	23	Ebac	I	8	0				Post	23	Ebac	I	8	0
			Pre	23	Ebac	I	9	0				Post	23	Ebac	I	9	0
			Pre	23	Ebac	I	10	0				Post	23	Ebac	I	10	0
			Pre	23	Faecali	FM	1	0				Post	23	Faecali	FM	1	15
			Pre	23	Faecali	FM	2	3				Post	23	Faecali	FM	2	12
			Pre	23	Faecali	FM	3	10				Post	23	Faecali	FM	3	15
			Pre	23	Faecali	FM	4	8				Post	23	Faecali	FM	4	50
			Pre	23	Faecali	FM	5	21				Post	23	Faecali	FM	5	4
			Pre	23	Faecali	FM	6	21				Post	23	Faecali	FM	6	14
			Pre	23	Faecali	FM	7	8				Post	23	Faecali	FM	7	0
			Pre	23	Faecali	FM	8	4				Post	23	Faecali	FM	8	0
			Pre	23	Faecali	FM	9	0				Post	23	Faecali	FM	9	0
			Pre	23	Faecali	FM	10	0				Post	23	Faecali	FM	10	0
			Pre	23	Faecali	AM	1	6				Post	23	Faecali	AM	1	0
			Pre	23	Faecali	AM	2	1				Post	23	Faecali	AM	2	6
			Pre	23	Faecali	AM	3	0				Post	23	Faecali	AM	3	0
			Pre	23	Faecali	AM	4	0				Post	23	Faecali	AM	4	0
			Pre	23	Faecali	AM	5	0				Post	23	Faecali	AM	5	1
			Pre	23	Faecali	AM	6	0				Post	23	Faecali	AM	6	0
			Pre	23	Faecali	AM	7	0				Post	23	Faecali	AM	7	8
			Pre	23	Faecali	AM	8	0				Post	23	Faecali	AM	8	0
			Pre	23	Faecali	AM	9	0				Post	23	Faecali	AM	9	0
			Pre	23	Faecali	AM	10	0				Post	23	Faecali	AM	10	0
			Pre	23	Faecali	SE	1	0				Post	23	Faecali	SE	1	0
			Pre	23	Faecali	SE	2	0				Post	23	Faecali	SE	2	0
			Pre	23	Faecali	SE	3	0				Post	23	Faecali	SE	3	0
			Pre	23	Faecali	SE	4	0				Post	23	Faecali	SE	4	0
			Pre	23	Faecali	SE	5	0				Post	23	Faecali	SE	5	0
			Pre	23	Faecali	SE	6	0				Post	23	Faecali	SE	6	0
			Pre	23	Faecali	SE	7	0				Post	23	Faecali	SE	7	0
			Pre	23	Faecali	SE	8	0				Post	23	Faecali	SE	8	2
			Pre	23	Faecali	SE	9	0				Post	23	Faecali	SE	9	0
			Pre	23	Faecali	SE	10	0				Post	23	Faecali	SE	10	0
			Pre	23	Faecali	I	1	0				Post	23	Faecali	I	1	0
			Pre	23	Faecali	I	2	0				Post	23	Faecali	I	2	0
			Pre	23	Faecali	I	3	0				Post	23	Faecali	I	3	0
			Pre	23	Faecali	I	4	0				Post	23	Faecali	I	4	0
			Pre	23	Faecali	I	5	0				Post	23	Faecali	I	5	0
			Pre	23	Faecali	I	6	0				Post	23	Faecali	I	6	0
			Pre	23	Faecali	I	7	0				Post	23	Faecali	I	7	0
			Pre	23	Faecali	I	8	0				Post	23	Faecali	I	8	0
			Pre	23	Faecali	I	9	0				Post	23	Faecali	I	9	0
			Pre	23	Faecali	I	10	0				Post	23	Faecali	I	10	0
			Pre	23	Strep	FM	1	0				Post	23	Strep	FM	1	0
			Pre	23	Strep	FM	2	0				Post	23	Strep	FM	2	6
			Pre	23	Strep	FM	3	0				Post	23	Strep	FM	3	3
			Pre	23	Strep	FM	4	9				Post	23	Strep	FM	4	0
			Pre	23	Strep	FM	5	12				Post	23	Strep	FM	5	0
			Pre	23	Strep	FM	6	5				Post	23	Strep	FM	6	0
			Pre	23	Strep	FM	7	5				Post	23	Strep	FM	7	4
			Pre	23	Strep	FM	8	5				Post	23	Strep	FM	8	5
			Pre	23	Strep	FM	9	8				Post	23	Strep	FM	9	6
			Pre	23	Strep	FM	10	0				Post	23	Strep	FM	10	0
			Pre	23	Strep	AM	1	0				Post	23	Strep	AM	1	1
			Pre	23	Strep	AM	2	0				Post	23	Strep	AM	2	0
			Pre	23	Strep	AM	3	0				Post	23	Strep	AM	3	2
			Pre	23	Strep	AM	4	0				Post	23	Strep	AM	4	0
			Pre	23	Strep	AM	5	0				Post	23	Strep	AM	5	0
			Pre	23	Strep	AM	6	0				Post	23	Strep	AM	6	0
			Pre	23	Strep	AM	7	0				Post	23	Strep	AM	7	2
			Pre	23	Strep	AM	8	0				Post	23	Strep	AM	8	0
			Pre	23	Strep	AM	9	0				Post	23	Strep	AM	9	0
			Pre	23	Strep	AM	10	0				Post	23	Strep	AM	10	0
			Pre	23	Strep	SE	1	0				Post	23	Strep	SE	1	0
			Pre	23	Strep	SE	2	0				Post	23	Strep	SE	2	0
			Pre	23	Strep	SE	3	0				Post	23	Strep	SE	3	0
			Pre	23	Strep	SE	4	0				Post	23	Strep	SE	4	0
			Pre	23	Strep	SE	5	0				Post	23	Strep	SE	5	0
			Pre	23	Strep	SE	6	0				Post	23	Strep	SE	6	0
			Pre	23	Strep	SE	7	0				Post	23	Strep	SE	7	0
			Pre	23	Strep	SE	8	0				Post	23	Strep	SE	8	0
			Pre	23	Strep	SE	9	0				Post	23	Strep	SE	9	0
			Pre	23	Strep	SE	10	0				Post	23	Strep	SE	10	0
			Pre	23	Strep	I	1	0				Post	23	Strep	I	1	0
			Pre	23	Strep	I	2	0				Post	23	Strep	I	2	0
			Pre	23	Strep	I	3	0				Post	23	Strep	I	3	0
			Pre	23	Strep	I	4	0				Post	23	Strep	I	4	0
			Pre	23	Strep	I	5	0				Post	23	Strep	I	5	0
			Pre	23	Strep	I	6	0				Post	23	Strep	I	6	0
			Pre	23	Strep	I	7	0				Post	23	Strep	I	7	0
			Pre	23	Strep	I	8	0				Post	23	Strep	I	8	0
			Pre	23	Strep	I	9	0				Post	23	Strep	I	9	0
			Pre	23	Strep	I	10	0				Post	23	Strep	I	10	0
			Pre	23	Bifido	FM	1	0				Post	23	Bifido	FM	1	0
			Pre	23	Bifido	FM	2	1				Post	23	Bifido	FM	2	0
			Pre	23	Bifido	FM	3	0				Post	23	Bifido	FM	3	0
			Pre	23	Bifido	FM	4	4				Post	23	Bifido	FM	4	4
			Pre	23	Bifido	FM	5	0				Post	23	Bifido	FM	5	3
			Pre	23	Bifido	FM	6	0				Post	23	Bifido	FM	6	0
			Pre	23	Bifido	FM	7	0				Post	23	Bifido	FM	7	0
			Pre	23	Bifido	FM	8	0				Post	23	Bifido	FM	8	2
			Pre	23	Bifido	FM	9	0				Post	23	Bifido	FM	9	0
			Pre	23	Bifido	FM	10	0				Post	23	Bifido	FM	10	0
			Pre	23	Bifido	AM	1	0				Post	23	Bifido	AM	1	1
			Pre	23	Bifido	AM	2	0				Post	23	Bifido	AM	2	0
			Pre	23	Bifido	AM	3	0				Post	23	Bifido	AM	3	2
			Pre	23	Bifido	AM	4	0				Post	23	Bifido	AM	4	0
			Pre	23	Bifido	AM	5	0				Post	23	Bifido	AM	5	0
			Pre	23	Bifido	AM	6	0				Post	23	Bifido	AM	6	0
			Pre	23	Bifido	AM	7	0				Post	23	Bifido	AM	7	2
			Pre	23	Bifido	AM	8	0				Post	23	Bifido	AM	8	0
			Pre	23	Bifido	AM	9	0				Post	23	Bifido	AM	9	0
			Pre	23	Bifido	AM	10	0				Post	23	Bifido	AM	10	0
			Pre	23	Bifido	SE	1	0				Post	23	Bifido	SE	1	0
			Pre	23	Bifido	SE	2	0				Post	23	Bifido	SE	2	0
			Pre	23	Bifido	SE	3	0				Post	23	Bifido	SE	3	0
			Pre	23	Bifido	SE	4	0				Post	23	Bifido	SE	4	0
			Pre	23	Bifido	SE	5	0				Post	23	Bifido	SE	5	0
			Pre	23	Bifido	SE	6	0				Post	23	Bifido	SE	6	0
			Pre	23	Bifido	SE	7	0				Post	23	Bifido	SE	7	0
			Pre	23	Bifido	SE	8	0				Post	23	Bifido	SE	8	0
			Pre	23	Bifido	SE	9	0				Post	23	Bifido	SE	9	0
			Pre	23	Bifido	SE	10	0				Post	23	Bifido	SE	10	0
			Pre	23	Bifido	I	1	0				Post	23	Bifido	I	1	0
			Pre	23	Bifido	I	2	0				Post	23	Bifido	I	2	0
			Pre	23	Bifido	I	3	0				Post	23	Bifido	I	3	0
			Pre	23	Bifido	I	4	0				Post	23	Bifido	I	4	0
			Pre	23	Bifido	I	5	0				Post	23	Bifido	I	5	0
			Pre	23	Bifido	I	6	0				Post	23	Bifido	I	6	0
			Pre	23	Bifido	I	7	0				Post	23	Bifido	I	7	0
			Pre	23	Bifido	I	8	0				Post	23	Bifido	I	8	0
			Pre	23	Bifido	I	9	0				Post	23	Bifido	I	9	0
			Pre	23	Bifido	I	10	0				Post	23	Bifido	I	10	0
			Pre	23	Lab	FM	1	9				Post	23	Lab	FM	1	0
			Pre	23	Lab	FM	2	0				Post	23	Lab	FM	2	0
			Pre	23	Lab	FM	3	0				Post	23	Lab	FM	3	0
			Pre	23	Lab	FM	4	0				Post	23	Lab	FM	4	0
			Pre	23	Lab	FM	5	4				Post	23	Lab	FM	5	3
			Pre	23	Lab	FM	6	0				Post	23	Lab	FM	6	0
			Pre	23	Lab	FM	7	8				Post	23	Lab	FM	7	0
			Pre	23	Lab	FM	8	50				Post	23	Lab	FM	8	0
			Pre	23	Lab	FM	9	5				Post	23	Lab	FM	9	5
			Pre	23	Lab	FM	10	35				Post	23	Lab	FM	10	65
			Pre	23	Lab	AM	1	0				Post	23	Lab	AM	1	0
			Pre	23	Lab	AM	2	0				Post	23	Lab	AM	2	0
			Pre	23	Lab	AM	3	0				Post	23	Lab	AM	3	6
			Pre	23	Lab	AM	4	0				Post	23	Lab	AM	4	2
			Pre	23	Lab	AM	5	0				Post	23	Lab	AM	5	0
			Pre	23	Lab	AM	6	0				Post	23	Lab	AM	6	0
			Pre	23	Lab	AM	7	0				Post	23	Lab	AM	7	0
			Pre	23	Lab	AM	8	3				Post	23	Lab	AM	8	0
			Pre	23	Lab	AM	9	0				Post	23	Lab	AM	9	0
			Pre	23	Lab	AM	10	4				Post	23	Lab	AM	10	6
			Pre	23	Lab	SE	1	0				Post	23	Lab	SE	1	0
			Pre	23	Lab	SE	2	0				Post	23	Lab	SE	2	0
			Pre	23	Lab	SE	3	0				Post	23	Lab	SE	3	0
			Pre	23	Lab	SE	4	0				Post	23	Lab	SE	4	0
			Pre	23	Lab	SE	5	0				Post	23	Lab	SE	5	0
			Pre	23	Lab	SE	6	0				Post	23	Lab	SE	6	0
			Pre	23	Lab	SE	7	0				Post	23	Lab	SE	7	0
			Pre	23	Lab	SE	8	0				Post	23	Lab	SE	8	0
			Pre	23	Lab	SE	9	0				Post	23	Lab	SE	9	0
			Pre	23	Lab	SE	10	0				Post	23	Lab	SE	10	0
			Pre	23	Lab	I	1	0				Post	23	Lab	I	1	0
			Pre	23	Lab	I	2	0				Post	23	Lab	I	2	0
			Pre	23	Lab	I	3	0				Post	23	Lab	I	3	0
			Pre	23	Lab	I	4	0				Post	23	Lab	I	4	0
			Pre	23	Lab	I	5	0				Post	23	Lab	I	5	0
			Pre	23	Lab	I	6	0				Post	23	Lab	I	6	0
			Pre	23	Lab	I	7	0				Post	23	Lab	I	7	0
			Pre	23	Lab	I	8	0				Post	23	Lab	I	8	0
			Pre	23	Lab	I	9	0				Post	23	Lab	I	9	0
			Pre	23	Lab	I	10	0				Post	23	Lab	I	10	0
			Pre	23	Eub	FM	1	25				Post	23	Eub	FM	1	40
			Pre	23	Eub	FM	2	15				Post	23	Eub	FM	2	50
			Pre	23	Eub	FM	3	150				Post	23	Eub	FM	3	12
			Pre	23	Eub	FM	4	0				Post	23	Eub	FM	4	25
			Pre	23	Eub	FM	5	25				Post	23	Eub	FM	5	35
			Pre	23	Eub	FM	6	12				Post	23	Eub	FM	6	0
			Pre	23	Eub	FM	7	175				Post	23	Eub	FM	7	0
			Pre	23	Eub	FM	8	40				Post	23	Eub	FM	8	50
			Pre	23	Eub	FM	9	500				Post	23	Eub	FM	9	0
			Pre	23	Eub	FM	10	30				Post	23	Eub	FM	10	6
			Pre	23	Eub	AM	1	6				Post	23	Eub	AM	1	6
			Pre	23	Eub	AM	2	2				Post	23	Eub	AM	2	4
			Pre	23	Eub	AM	3	4				Post	23	Eub	AM	3	26
			Pre	23	Eub	AM	4	0				Post	23	Eub	AM	4	8
			Pre	23	Eub	AM	5	2				Post	23	Eub	AM	5	12
			Pre	23	Eub	AM	6	0				Post	23	Eub	AM	6	2
			Pre	23	Eub	AM	7	25				Post	23	Eub	AM	7	0
			Pre	23	Eub	AM	8	0				Post	23	Eub	AM	8	12
			Pre	23	Eub	AM	9	40				Post	23	Eub	AM	9	10
			Pre	23	Eub	AM	10	0				Post	23	Eub	AM	10	5
			Pre	23	Eub	SE	1	0				Post	23	Eub	SE	1	0
			Pre	23	Eub	SE	2	0				Post	23	Eub	SE	2	0
			Pre	23	Eub	SE	3	0				Post	23	Eub	SE	3	0
			Pre	23	Eub	SE	4	0				Post	23	Eub	SE	4	0
			Pre	23	Eub	SE	5	0				Post	23	Eub	SE	5	0
			Pre	23	Eub	SE	6	0				Post	23	Eub	SE	6	0
			Pre	23	Eub	SE	7	0				Post	23	Eub	SE	7	0
			Pre	23	Eub	SE	8	0				Post	23	Eub	SE	8	0
			Pre	23	Eub	SE	9	0				Post	23	Eub	SE	9	0
			Pre	23	Eub	SE	10	0				Post	23	Eub	SE	10	0
			Pre	23	Eub	I	1	0				Post	23	Eub	I	1	0
			Pre	23	Eub	I	2	0				Post	23	Eub	I	2	0
			Pre	23	Eub	I	3	0				Post	23	Eub	I	3	0
			Pre	23	Eub	I	4	0				Post	23	Eub	I	4	0
			Pre	23	Eub	I	5	0				Post	23	Eub	I	5	0
			Pre	23	Eub	I	6	0				Post	23	Eub	I	6	0
			Pre	23	Eub	I	7	0				Post	23	Eub	I	7	0
			Pre	23	Eub	I	8	0				Post	23	Eub	I	8	0
			Pre	23	Eub	I	9	0				Post	23	Eub	I	9	0
			Pre	23	Eub	I	10	0				Post	23	Eub	I	10	0
			Pre	28	Ebac	FM	1	1				Post	28	Ebac	FM	1	12
			Pre	28	Ebac	FM	2	5				Post	28	Ebac	FM	2	50
			Pre	28	Ebac	FM	3	0				Post	28	Ebac	FM	3	25
			Pre	28	Ebac	FM	4	17				Post	28	Ebac	FM	4	25
			Pre	28	Ebac	FM	5	83				Post	28	Ebac	FM	5	6
			Pre	28	Ebac	FM	6	120				Post	28	Ebac	FM	6	12
			Pre	28	Ebac	FM	7	40				Post	28	Ebac	FM	7	15
			Pre	28	Ebac	FM	8	50				Post	28	Ebac	FM	8	120
			Pre	28	Ebac	FM	9	38				Post	28	Ebac	FM	9	25
			Pre	28	Ebac	FM	10	40				Post	28	Ebac	FM	10	75
			Pre	28	Ebac	AM	1	0				Post	28	Ebac	AM	1	1
			Pre	28	Ebac	AM	2	0				Post	28	Ebac	AM	2	2
			Pre	28	Ebac	AM	3	15				Post	28	Ebac	AM	3	2
			Pre	28	Ebac	AM	4	0				Post	28	Ebac	AM	4	0
			Pre	28	Ebac	AM	5	15				Post	28	Ebac	AM	5	0
			Pre	28	Ebac	AM	6	0				Post	28	Ebac	AM	6	0
			Pre	28	Ebac	AM	7	12				Post	28	Ebac	AM	7	0
			Pre	28	Ebac	AM	8	20				Post	28	Ebac	AM	8	2
			Pre	28	Ebac	AM	9	12				Post	28	Ebac	AM	9	1
			Pre	28	Ebac	AM	10	15				Post	28	Ebac	AM	10	4
			Pre	28	Ebac	SE	1	0				Post	28	Ebac	SE	1	0
			Pre	28	Ebac	SE	2	0				Post	28	Ebac	SE	2	0
			Pre	28	Ebac	SE	3	0				Post	28	Ebac	SE	3	0
			Pre	28	Ebac	SE	4	0				Post	28	Ebac	SE	4	0
			Pre	28	Ebac	SE	5	0				Post	28	Ebac	SE	5	0
			Pre	28	Ebac	SE	6	0				Post	28	Ebac	SE	6	0
			Pre	28	Ebac	SE	7	0				Post	28	Ebac	SE	7	0
			Pre	28	Ebac	SE	8	0				Post	28	Ebac	SE	8	0
			Pre	28	Ebac	SE	9	0				Post	28	Ebac	SE	9	2
			Pre	28	Ebac	SE	10	0				Post	28	Ebac	SE	10	3
			Pre	28	Ebac	I	1	0				Post	28	Ebac	I	1	0
			Pre	28	Ebac	I	2	0				Post	28	Ebac	I	2	0
			Pre	28	Ebac	I	3	0				Post	28	Ebac	I	3	0
			Pre	28	Ebac	I	4	0				Post	28	Ebac	I	4	0
			Pre	28	Ebac	I	5	0				Post	28	Ebac	I	5	0
			Pre	28	Ebac	I	6	0				Post	28	Ebac	I	6	0
			Pre	28	Ebac	I	7	0				Post	28	Ebac	I	7	0
			Pre	28	Ebac	I	8	0				Post	28	Ebac	I	8	0
			Pre	28	Ebac	I	9	0				Post	28	Ebac	I	9	0
			Pre	28	Ebac	I	10	0				Post	28	Ebac	I	10	0
			Pre	28	Faecali	FM	1	6				Post	28	Faecali	FM	1	3
			Pre	28	Faecali	FM	2	0				Post	28	Faecali	FM	2	50
			Pre	28	Faecali	FM	3	0				Post	28	Faecali	FM	3	8
			Pre	28	Faecali	FM	4	9				Post	28	Faecali	FM	4	6
			Pre	28	Faecali	FM	5	3				Post	28	Faecali	FM	5	13
			Pre	28	Faecali	FM	6	0				Post	28	Faecali	FM	6	0
			Pre	28	Faecali	FM	7	0				Post	28	Faecali	FM	7	18
			Pre	28	Faecali	FM	8	3				Post	28	Faecali	FM	8	9
			Pre	28	Faecali	FM	9	0				Post	28	Faecali	FM	9	8
			Pre	28	Faecali	FM	10	1				Post	28	Faecali	FM	10	45
			Pre	28	Faecali	AM	1	0				Post	28	Faecali	AM	1	2
			Pre	28	Faecali	AM	2	0				Post	28	Faecali	AM	2	0
			Pre	28	Faecali	AM	3	0				Post	28	Faecali	AM	3	0
			Pre	28	Faecali	AM	4	0				Post	28	Faecali	AM	4	0
			Pre	28	Faecali	AM	5	0				Post	28	Faecali	AM	5	0
			Pre	28	Faecali	AM	6	0				Post	28	Faecali	AM	6	12
			Pre	28	Faecali	AM	7	0				Post	28	Faecali	AM	7	0
			Pre	28	Faecali	AM	8	0				Post	28	Faecali	AM	8	1
			Pre	28	Faecali	AM	9	0				Post	28	Faecali	AM	9	6
			Pre	28	Faecali	AM	10	0				Post	28	Faecali	AM	10	0
			Pre	28	Faecali	SE	1	0				Post	28	Faecali	SE	1	0
			Pre	28	Faecali	SE	2	0				Post	28	Faecali	SE	2	0
			Pre	28	Faecali	SE	3	0				Post	28	Faecali	SE	3	0
			Pre	28	Faecali	SE	4	0				Post	28	Faecali	SE	4	0
			Pre	28	Faecali	SE	5	0				Post	28	Faecali	SE	5	0
			Pre	28	Faecali	SE	6	0				Post	28	Faecali	SE	6	0
			Pre	28	Faecali	SE	7	0				Post	28	Faecali	SE	7	0
			Pre	28	Faecali	SE	8	0				Post	28	Faecali	SE	8	0
			Pre	28	Faecali	SE	9	0				Post	28	Faecali	SE	9	0
			Pre	28	Faecali	SE	10	0				Post	28	Faecali	SE	10	0
			Pre	28	Faecali	I	1	0				Post	28	Faecali	I	1	0
			Pre	28	Faecali	I	2	0				Post	28	Faecali	I	2	0
			Pre	28	Faecali	I	3	0				Post	28	Faecali	I	3	0
			Pre	28	Faecali	I	4	0				Post	28	Faecali	I	4	0
			Pre	28	Faecali	I	5	0				Post	28	Faecali	I	5	0
			Pre	28	Faecali	I	6	0				Post	28	Faecali	I	6	0
			Pre	28	Faecali	I	7	0				Post	28	Faecali	I	7	0
			Pre	28	Faecali	I	8	0				Post	28	Faecali	I	8	0
			Pre	28	Faecali	I	9	0				Post	28	Faecali	I	9	0
			Pre	28	Faecali	I	10	0				Post	28	Faecali	I	10	0
			Pre	28	Strep	FM	1	0				Post	28	Strep	FM	1	22
			Pre	28	Strep	FM	2	0				Post	28	Strep	FM	2	35
			Pre	28	Strep	FM	3	0				Post	28	Strep	FM	3	8
			Pre	28	Strep	FM	4	25				Post	28	Strep	FM	4	14
			Pre	28	Strep	FM	5	8				Post	28	Strep	FM	5	35
			Pre	28	Strep	FM	6	2				Post	28	Strep	FM	6	19
			Pre	28	Strep	FM	7	5				Post	28	Strep	FM	7	0
			Pre	28	Strep	FM	8	12				Post	28	Strep	FM	8	11
			Pre	28	Strep	FM	9	25				Post	28	Strep	FM	9	4
			Pre	28	Strep	FM	10	35				Post	28	Strep	FM	10	3
			Pre	28	Strep	AM	1	0				Post	28	Strep	AM	1	0
			Pre	28	Strep	AM	2	0				Post	28	Strep	AM	2	6
			Pre	28	Strep	AM	3	0				Post	28	Strep	AM	3	0
			Pre	28	Strep	AM	4	0				Post	28	Strep	AM	4	0
			Pre	28	Strep	AM	5	0				Post	28	Strep	AM	5	14
			Pre	28	Strep	AM	6	0				Post	28	Strep	AM	6	0
			Pre	28	Strep	AM	7	0				Post	28	Strep	AM	7	0
			Pre	28	Strep	AM	8	0				Post	28	Strep	AM	8	0
			Pre	28	Strep	AM	9	0				Post	28	Strep	AM	9	0
			Pre	28	Strep	AM	10	3				Post	28	Strep	AM	10	0
			Pre	28	Strep	SE	1	0				Post	28	Strep	SE	1	0
			Pre	28	Strep	SE	2	0				Post	28	Strep	SE	2	0
			Pre	28	Strep	SE	3	0				Post	28	Strep	SE	3	0
			Pre	28	Strep	SE	4	0				Post	28	Strep	SE	4	0
			Pre	28	Strep	SE	5	0				Post	28	Strep	SE	5	0
			Pre	28	Strep	SE	6	0				Post	28	Strep	SE	6	0
			Pre	28	Strep	SE	7	0				Post	28	Strep	SE	7	0
			Pre	28	Strep	SE	8	0				Post	28	Strep	SE	8	0
			Pre	28	Strep	SE	9	0				Post	28	Strep	SE	9	0
			Pre	28	Strep	SE	10	0				Post	28	Strep	SE	10	0
			Pre	28	Strep	I	1	0				Post	28	Strep	I	1	0
			Pre	28	Strep	I	2	0				Post	28	Strep	I	2	0
			Pre	28	Strep	I	3	0				Post	28	Strep	I	3	0
			Pre	28	Strep	I	4	0				Post	28	Strep	I	4	0
			Pre	28	Strep	I	5	0				Post	28	Strep	I	5	0
			Pre	28	Strep	I	6	0				Post	28	Strep	I	6	0
			Pre	28	Strep	I	7	0				Post	28	Strep	I	7	0
			Pre	28	Strep	I	8	0				Post	28	Strep	I	8	0
			Pre	28	Strep	I	9	0				Post	28	Strep	I	9	0
			Pre	28	Strep	I	10	0				Post	28	Strep	I	10	0
			Pre	28	Bifido	FM	1	0				Post	28	Bifido	FM	1	6
			Pre	28	Bifido	FM	2	0				Post	28	Bifido	FM	2	0
			Pre	28	Bifido	FM	3	0				Post	28	Bifido	FM	3	3
			Pre	28	Bifido	FM	4	0				Post	28	Bifido	FM	4	4
			Pre	28	Bifido	FM	5	0				Post	28	Bifido	FM	5	2
			Pre	28	Bifido	FM	6	0				Post	28	Bifido	FM	6	4
			Pre	28	Bifido	FM	7	2				Post	28	Bifido	FM	7	3
			Pre	28	Bifido	FM	8	0				Post	28	Bifido	FM	8	0
			Pre	28	Bifido	FM	9	0				Post	28	Bifido	FM	9	4
			Pre	28	Bifido	FM	10	0				Post	28	Bifido	FM	10	0
			Pre	28	Bifido	AM	1	4				Post	28	Bifido	AM	1	0
			Pre	28	Bifido	AM	2	0				Post	28	Bifido	AM	2	0
			Pre	28	Bifido	AM	3	0				Post	28	Bifido	AM	3	0
			Pre	28	Bifido	AM	4	1				Post	28	Bifido	AM	4	0
			Pre	28	Bifido	AM	5	0				Post	28	Bifido	AM	5	0
			Pre	28	Bifido	AM	6	0				Post	28	Bifido	AM	6	0
			Pre	28	Bifido	AM	7	0				Post	28	Bifido	AM	7	0
			Pre	28	Bifido	AM	8	0				Post	28	Bifido	AM	8	0
			Pre	28	Bifido	AM	9	0				Post	28	Bifido	AM	9	0
			Pre	28	Bifido	AM	10	0				Post	28	Bifido	AM	10	3
			Pre	28	Bifido	SE	1	0				Post	28	Bifido	SE	1	0
			Pre	28	Bifido	SE	2	0				Post	28	Bifido	SE	2	0
			Pre	28	Bifido	SE	3	0				Post	28	Bifido	SE	3	0
			Pre	28	Bifido	SE	4	0				Post	28	Bifido	SE	4	0
			Pre	28	Bifido	SE	5	0				Post	28	Bifido	SE	5	0
			Pre	28	Bifido	SE	6	0				Post	28	Bifido	SE	6	0
			Pre	28	Bifido	SE	7	0				Post	28	Bifido	SE	7	0
			Pre	28	Bifido	SE	8	0				Post	28	Bifido	SE	8	0
			Pre	28	Bifido	SE	9	0				Post	28	Bifido	SE	9	0
			Pre	28	Bifido	SE	10	0				Post	28	Bifido	SE	10	1
			Pre	28	Bifido	I	1	0				Post	28	Bifido	I	1	0
			Pre	28	Bifido	I	2	0				Post	28	Bifido	I	2	0
			Pre	28	Bifido	I	3	0				Post	28	Bifido	I	3	0
			Pre	28	Bifido	I	4	0				Post	28	Bifido	I	4	0
			Pre	28	Bifido	I	5	0				Post	28	Bifido	I	5	0
			Pre	28	Bifido	I	6	0				Post	28	Bifido	I	6	0
			Pre	28	Bifido	I	7	0				Post	28	Bifido	I	7	0
			Pre	28	Bifido	I	8	0				Post	28	Bifido	I	8	0
			Pre	28	Bifido	I	9	0				Post	28	Bifido	I	9	0
			Pre	28	Bifido	I	10	0				Post	28	Bifido	I	10	0
			Pre	28	Lab	FM	1	0				Post	28	Lab	FM	1	0
			Pre	28	Lab	FM	2	0				Post	28	Lab	FM	2	4
			Pre	28	Lab	FM	3	13				Post	28	Lab	FM	3	0
			Pre	28	Lab	FM	4	0				Post	28	Lab	FM	4	6
			Pre	28	Lab	FM	5	0				Post	28	Lab	FM	5	10
			Pre	28	Lab	FM	6	0				Post	28	Lab	FM	6	6
			Pre	28	Lab	FM	7	0				Post	28	Lab	FM	7	4
			Pre	28	Lab	FM	8	0				Post	28	Lab	FM	8	0
			Pre	28	Lab	FM	9	0				Post	28	Lab	FM	9	6
			Pre	28	Lab	FM	10	0				Post	28	Lab	FM	10	3
			Pre	28	Lab	AM	1	0				Post	28	Lab	AM	1	0
			Pre	28	Lab	AM	2	0				Post	28	Lab	AM	2	2
			Pre	28	Lab	AM	3	6				Post	28	Lab	AM	3	0
			Pre	28	Lab	AM	4	7				Post	28	Lab	AM	4	0
			Pre	28	Lab	AM	5	0				Post	28	Lab	AM	5	0
			Pre	28	Lab	AM	6	0				Post	28	Lab	AM	6	4
			Pre	28	Lab	AM	7	0				Post	28	Lab	AM	7	2
			Pre	28	Lab	AM	8	4				Post	28	Lab	AM	8	0
			Pre	28	Lab	AM	9	0				Post	28	Lab	AM	9	0
			Pre	28	Lab	AM	10	0				Post	28	Lab	AM	10	0
			Pre	28	Lab	SE	1	0				Post	28	Lab	SE	1	0
			Pre	28	Lab	SE	2	0				Post	28	Lab	SE	2	0
			Pre	28	Lab	SE	3	0				Post	28	Lab	SE	3	0
			Pre	28	Lab	SE	4	0				Post	28	Lab	SE	4	0
			Pre	28	Lab	SE	5	0				Post	28	Lab	SE	5	0
			Pre	28	Lab	SE	6	0				Post	28	Lab	SE	6	0
			Pre	28	Lab	SE	7	0				Post	28	Lab	SE	7	0
			Pre	28	Lab	SE	8	0				Post	28	Lab	SE	8	0
			Pre	28	Lab	SE	9	0				Post	28	Lab	SE	9	0
			Pre	28	Lab	SE	10	0				Post	28	Lab	SE	10	0
			Pre	28	Lab	I	1	0				Post	28	Lab	I	1	0
			Pre	28	Lab	I	2	0				Post	28	Lab	I	2	0
			Pre	28	Lab	I	3	0				Post	28	Lab	I	3	0
			Pre	28	Lab	I	4	0				Post	28	Lab	I	4	0
			Pre	28	Lab	I	5	0				Post	28	Lab	I	5	0
			Pre	28	Lab	I	6	0				Post	28	Lab	I	6	0
			Pre	28	Lab	I	7	0				Post	28	Lab	I	7	0
			Pre	28	Lab	I	8	0				Post	28	Lab	I	8	0
			Pre	28	Lab	I	9	0				Post	28	Lab	I	9	0
			Pre	28	Lab	I	10	0				Post	28	Lab	I	10	0
			Pre	28	Eub	FM	1	74				Post	28	Eub	FM	1	0
			Pre	28	Eub	FM	2	50				Post	28	Eub	FM	2	180
			Pre	28	Eub	FM	3	50				Post	28	Eub	FM	3	200
			Pre	28	Eub	FM	4	0				Post	28	Eub	FM	4	75
			Pre	28	Eub	FM	5	90				Post	28	Eub	FM	5	300
			Pre	28	Eub	FM	6	8				Post	28	Eub	FM	6	25
			Pre	28	Eub	FM	7	100				Post	28	Eub	FM	7	80
			Pre	28	Eub	FM	8	0				Post	28	Eub	FM	8	60
			Pre	28	Eub	FM	9	17				Post	28	Eub	FM	9	0
			Pre	28	Eub	FM	10	60				Post	28	Eub	FM	10	76
			Pre	28	Eub	AM	1	6				Post	28	Eub	AM	1	20
			Pre	28	Eub	AM	2	15				Post	28	Eub	AM	2	6
			Pre	28	Eub	AM	3	9				Post	28	Eub	AM	3	4
			Pre	28	Eub	AM	4	18				Post	28	Eub	AM	4	0
			Pre	28	Eub	AM	5	10				Post	28	Eub	AM	5	4
			Pre	28	Eub	AM	6	6				Post	28	Eub	AM	6	0
			Pre	28	Eub	AM	7	0				Post	28	Eub	AM	7	6
			Pre	28	Eub	AM	8	5				Post	28	Eub	AM	8	0
			Pre	28	Eub	AM	9	0				Post	28	Eub	AM	9	26
			Pre	28	Eub	AM	10	0				Post	28	Eub	AM	10	0
			Pre	28	Eub	SE	1	0				Post	28	Eub	SE	1	0
			Pre	28	Eub	SE	2	0				Post	28	Eub	SE	2	0
			Pre	28	Eub	SE	3	0				Post	28	Eub	SE	3	0
			Pre	28	Eub	SE	4	0				Post	28	Eub	SE	4	0
			Pre	28	Eub	SE	5	0				Post	28	Eub	SE	5	0
			Pre	28	Eub	SE	6	0				Post	28	Eub	SE	6	0
			Pre	28	Eub	SE	7	0				Post	28	Eub	SE	7	3
			Pre	28	Eub	SE	8	0				Post	28	Eub	SE	8	0
			Pre	28	Eub	SE	9	0				Post	28	Eub	SE	9	0
			Pre	28	Eub	SE	10	0				Post	28	Eub	SE	10	0
			Pre	28	Eub	I	1	0				Post	28	Eub	I	1	0
			Pre	28	Eub	I	2	0				Post	28	Eub	I	2	0
			Pre	28	Eub	I	3	0				Post	28	Eub	I	3	0
			Pre	28	Eub	I	4	0				Post	28	Eub	I	4	0
			Pre	28	Eub	I	5	0				Post	28	Eub	I	5	0
			Pre	28	Eub	I	6	0				Post	28	Eub	I	6	0
			Pre	28	Eub	I	7	0				Post	28	Eub	I	7	0
			Pre	28	Eub	I	8	0				Post	28	Eub	I	8	0
			Pre	28	Eub	I	9	0				Post	28	Eub	I	9	0
			Pre	28	Eub	I	10	0				Post	28	Eub	I	10	0
			Pre	3	Ebac	FM	1	31				Post	3	Ebac	FM	1	5
			Pre	3	Ebac	FM	2	0				Post	3	Ebac	FM	2	0
			Pre	3	Ebac	FM	3	25				Post	3	Ebac	FM	3	0
			Pre	3	Ebac	FM	4	0				Post	3	Ebac	FM	4	7
			Pre	3	Ebac	FM	5	16				Post	3	Ebac	FM	5	5
			Pre	3	Ebac	FM	6	30				Post	3	Ebac	FM	6	0
			Pre	3	Ebac	FM	7	150				Post	3	Ebac	FM	7	0
			Pre	3	Ebac	FM	8	46				Post	3	Ebac	FM	8	0
			Pre	3	Ebac	FM	9	35				Post	3	Ebac	FM	9	4
			Pre	3	Ebac	FM	10	8				Post	3	Ebac	FM	10	0
			Pre	3	Ebac	AM	1	11				Post	3	Ebac	AM	1	2
			Pre	3	Ebac	AM	2	0				Post	3	Ebac	AM	2	0
			Pre	3	Ebac	AM	3	0				Post	3	Ebac	AM	3	2
			Pre	3	Ebac	AM	4	12				Post	3	Ebac	AM	4	1
			Pre	3	Ebac	AM	5	2				Post	3	Ebac	AM	5	0
			Pre	3	Ebac	AM	6	2				Post	3	Ebac	AM	6	2
			Pre	3	Ebac	AM	7	1				Post	3	Ebac	AM	7	1
			Pre	3	Ebac	AM	8	0				Post	3	Ebac	AM	8	0
			Pre	3	Ebac	AM	9	0				Post	3	Ebac	AM	9	0
			Pre	3	Ebac	AM	10	4				Post	3	Ebac	AM	10	3
			Pre	3	Ebac	SE	1	0				Post	3	Ebac	SE	1	0
			Pre	3	Ebac	SE	2	0				Post	3	Ebac	SE	2	0
			Pre	3	Ebac	SE	3	1				Post	3	Ebac	SE	3	0
			Pre	3	Ebac	SE	4	0				Post	3	Ebac	SE	4	0
			Pre	3	Ebac	SE	5	0				Post	3	Ebac	SE	5	0
			Pre	3	Ebac	SE	6	0				Post	3	Ebac	SE	6	0
			Pre	3	Ebac	SE	7	0				Post	3	Ebac	SE	7	0
			Pre	3	Ebac	SE	8	0				Post	3	Ebac	SE	8	0
			Pre	3	Ebac	SE	9	2				Post	3	Ebac	SE	9	0
			Pre	3	Ebac	SE	10	3				Post	3	Ebac	SE	10	0
			Pre	3	Ebac	I	1	0				Post	3	Ebac	I	1	0
			Pre	3	Ebac	I	2	0				Post	3	Ebac	I	2	0
			Pre	3	Ebac	I	3	0				Post	3	Ebac	I	3	0
			Pre	3	Ebac	I	4	0				Post	3	Ebac	I	4	0
			Pre	3	Ebac	I	5	0				Post	3	Ebac	I	5	0
			Pre	3	Ebac	I	6	0				Post	3	Ebac	I	6	0
			Pre	3	Ebac	I	7	0				Post	3	Ebac	I	7	0
			Pre	3	Ebac	I	8	0				Post	3	Ebac	I	8	0
			Pre	3	Ebac	I	9	0				Post	3	Ebac	I	9	0
			Pre	3	Ebac	I	10	0				Post	3	Ebac	I	10	0
			Pre	3	Faecali	FM	1	0				Post	3	Faecali	FM	1	0
			Pre	3	Faecali	FM	2	0				Post	3	Faecali	FM	2	17
			Pre	3	Faecali	FM	3	45				Post	3	Faecali	FM	3	0
			Pre	3	Faecali	FM	4	75				Post	3	Faecali	FM	4	2
			Pre	3	Faecali	FM	5	10				Post	3	Faecali	FM	5	3
			Pre	3	Faecali	FM	6	6				Post	3	Faecali	FM	6	23
			Pre	3	Faecali	FM	7	35				Post	3	Faecali	FM	7	33
			Pre	3	Faecali	FM	8	75				Post	3	Faecali	FM	8	8
			Pre	3	Faecali	FM	9	0				Post	3	Faecali	FM	9	4
			Pre	3	Faecali	FM	10	150				Post	3	Faecali	FM	10	4
			Pre	3	Faecali	AM	1	60				Post	3	Faecali	AM	1	0
			Pre	3	Faecali	AM	2	6				Post	3	Faecali	AM	2	0
			Pre	3	Faecali	AM	3	8				Post	3	Faecali	AM	3	0
			Pre	3	Faecali	AM	4	7				Post	3	Faecali	AM	4	0
			Pre	3	Faecali	AM	5	0				Post	3	Faecali	AM	5	0
			Pre	3	Faecali	AM	6	0				Post	3	Faecali	AM	6	34
			Pre	3	Faecali	AM	7	3				Post	3	Faecali	AM	7	53
			Pre	3	Faecali	AM	8	6				Post	3	Faecali	AM	8	5
			Pre	3	Faecali	AM	9	5				Post	3	Faecali	AM	9	3
			Pre	3	Faecali	AM	10	0				Post	3	Faecali	AM	10	18
			Pre	3	Faecali	SE	1	0				Post	3	Faecali	SE	1	0
			Pre	3	Faecali	SE	2	0				Post	3	Faecali	SE	2	0
			Pre	3	Faecali	SE	3	0				Post	3	Faecali	SE	3	0
			Pre	3	Faecali	SE	4	0				Post	3	Faecali	SE	4	0
			Pre	3	Faecali	SE	5	0				Post	3	Faecali	SE	5	0
			Pre	3	Faecali	SE	6	0				Post	3	Faecali	SE	6	0
			Pre	3	Faecali	SE	7	0				Post	3	Faecali	SE	7	0
			Pre	3	Faecali	SE	8	0				Post	3	Faecali	SE	8	1
			Pre	3	Faecali	SE	9	0				Post	3	Faecali	SE	9	0
			Pre	3	Faecali	SE	10	0				Post	3	Faecali	SE	10	0
			Pre	3	Faecali	I	1	0				Post	3	Faecali	I	1	0
			Pre	3	Faecali	I	2	0				Post	3	Faecali	I	2	0
			Pre	3	Faecali	I	3	0				Post	3	Faecali	I	3	0
			Pre	3	Faecali	I	4	0				Post	3	Faecali	I	4	0
			Pre	3	Faecali	I	5	0				Post	3	Faecali	I	5	0
			Pre	3	Faecali	I	6	0				Post	3	Faecali	I	6	0
			Pre	3	Faecali	I	7	0				Post	3	Faecali	I	7	0
			Pre	3	Faecali	I	8	0				Post	3	Faecali	I	8	0
			Pre	3	Faecali	I	9	0				Post	3	Faecali	I	9	0
			Pre	3	Faecali	I	10	0				Post	3	Faecali	I	10	0
			Pre	3	Strep	FM	1	0				Post	3	Strep	FM	1	0
			Pre	3	Strep	FM	2	14				Post	3	Strep	FM	2	0
			Pre	3	Strep	FM	3	35				Post	3	Strep	FM	3	0
			Pre	3	Strep	FM	4	25				Post	3	Strep	FM	4	0
			Pre	3	Strep	FM	5	0				Post	3	Strep	FM	5	35
			Pre	3	Strep	FM	6	15				Post	3	Strep	FM	6	0
			Pre	3	Strep	FM	7	75				Post	3	Strep	FM	7	0
			Pre	3	Strep	FM	8	14				Post	3	Strep	FM	8	300
			Pre	3	Strep	FM	9	29				Post	3	Strep	FM	9	8
			Pre	3	Strep	FM	10	7				Post	3	Strep	FM	10	0
			Pre	3	Strep	AM	1	15				Post	3	Strep	AM	1	117
			Pre	3	Strep	AM	2	0				Post	3	Strep	AM	2	300
			Pre	3	Strep	AM	3	13				Post	3	Strep	AM	3	30
			Pre	3	Strep	AM	4	0				Post	3	Strep	AM	4	11
			Pre	3	Strep	AM	5	12				Post	3	Strep	AM	5	220
			Pre	3	Strep	AM	6	0				Post	3	Strep	AM	6	35
			Pre	3	Strep	AM	7	3				Post	3	Strep	AM	7	13
			Pre	3	Strep	AM	8	0				Post	3	Strep	AM	8	250
			Pre	3	Strep	AM	9	0				Post	3	Strep	AM	9	46
			Pre	3	Strep	AM	10	0				Post	3	Strep	AM	10	1
			Pre	3	Strep	SE	1	0				Post	3	Strep	SE	1	1
			Pre	3	Strep	SE	2	0				Post	3	Strep	SE	2	1
			Pre	3	Strep	SE	3	0				Post	3	Strep	SE	3	1
			Pre	3	Strep	SE	4	0				Post	3	Strep	SE	4	0
			Pre	3	Strep	SE	5	0				Post	3	Strep	SE	5	0
			Pre	3	Strep	SE	6	0				Post	3	Strep	SE	6	0
			Pre	3	Strep	SE	7	0				Post	3	Strep	SE	7	1
			Pre	3	Strep	SE	8	0				Post	3	Strep	SE	8	4
			Pre	3	Strep	SE	9	0				Post	3	Strep	SE	9	0
			Pre	3	Strep	SE	10	0				Post	3	Strep	SE	10	0
			Pre	3	Strep	I	1	0				Post	3	Strep	I	1	0
			Pre	3	Strep	I	2	0				Post	3	Strep	I	2	0
			Pre	3	Strep	I	3	0				Post	3	Strep	I	3	0
			Pre	3	Strep	I	4	0				Post	3	Strep	I	4	0
			Pre	3	Strep	I	5	0				Post	3	Strep	I	5	0
			Pre	3	Strep	I	6	0				Post	3	Strep	I	6	0
			Pre	3	Strep	I	7	0				Post	3	Strep	I	7	0
			Pre	3	Strep	I	8	0				Post	3	Strep	I	8	0
			Pre	3	Strep	I	9	0				Post	3	Strep	I	9	0
			Pre	3	Strep	I	10	0				Post	3	Strep	I	10	0
			Pre	3	Bifido	FM	1	0				Post	3	Bifido	FM	1	0
			Pre	3	Bifido	FM	2	11				Post	3	Bifido	FM	2	18
			Pre	3	Bifido	FM	3	0				Post	3	Bifido	FM	3	0
			Pre	3	Bifido	FM	4	30				Post	3	Bifido	FM	4	0
			Pre	3	Bifido	FM	5	6				Post	3	Bifido	FM	5	0
			Pre	3	Bifido	FM	6	0				Post	3	Bifido	FM	6	0
			Pre	3	Bifido	FM	7	6				Post	3	Bifido	FM	7	7
			Pre	3	Bifido	FM	8	46				Post	3	Bifido	FM	8	75
			Pre	3	Bifido	FM	9	0				Post	3	Bifido	FM	9	11
			Pre	3	Bifido	FM	10	17				Post	3	Bifido	FM	10	6
			Pre	3	Bifido	AM	1	0				Post	3	Bifido	AM	1	0
			Pre	3	Bifido	AM	2	0				Post	3	Bifido	AM	2	24
			Pre	3	Bifido	AM	3	0				Post	3	Bifido	AM	3	5
			Pre	3	Bifido	AM	4	0				Post	3	Bifido	AM	4	27
			Pre	3	Bifido	AM	5	0				Post	3	Bifido	AM	5	63
			Pre	3	Bifido	AM	6	2				Post	3	Bifido	AM	6	0
			Pre	3	Bifido	AM	7	0				Post	3	Bifido	AM	7	0
			Pre	3	Bifido	AM	8	6				Post	3	Bifido	AM	8	19
			Pre	3	Bifido	AM	9	0				Post	3	Bifido	AM	9	0
			Pre	3	Bifido	AM	10	0				Post	3	Bifido	AM	10	0
			Pre	3	Bifido	SE	1	0				Post	3	Bifido	SE	1	0
			Pre	3	Bifido	SE	2	0				Post	3	Bifido	SE	2	0
			Pre	3	Bifido	SE	3	0				Post	3	Bifido	SE	3	0
			Pre	3	Bifido	SE	4	0				Post	3	Bifido	SE	4	0
			Pre	3	Bifido	SE	5	0				Post	3	Bifido	SE	5	0
			Pre	3	Bifido	SE	6	0				Post	3	Bifido	SE	6	0
			Pre	3	Bifido	SE	7	0				Post	3	Bifido	SE	7	0
			Pre	3	Bifido	SE	8	0				Post	3	Bifido	SE	8	0
			Pre	3	Bifido	SE	9	0				Post	3	Bifido	SE	9	0
			Pre	3	Bifido	SE	10	0				Post	3	Bifido	SE	10	0
			Pre	3	Bifido	I	1	0				Post	3	Bifido	I	1	0
			Pre	3	Bifido	I	2	0				Post	3	Bifido	I	2	0
			Pre	3	Bifido	I	3	0				Post	3	Bifido	I	3	0
			Pre	3	Bifido	I	4	0				Post	3	Bifido	I	4	0
			Pre	3	Bifido	I	5	0				Post	3	Bifido	I	5	0
			Pre	3	Bifido	I	6	0				Post	3	Bifido	I	6	0
			Pre	3	Bifido	I	7	0				Post	3	Bifido	I	7	0
			Pre	3	Bifido	I	8	0				Post	3	Bifido	I	8	0
			Pre	3	Bifido	I	9	0				Post	3	Bifido	I	9	0
			Pre	3	Bifido	I	10	0				Post	3	Bifido	I	10	0
			Pre	3	Lab	FM	1	0				Post	3	Lab	FM	1	0
			Pre	3	Lab	FM	2	0				Post	3	Lab	FM	2	0
			Pre	3	Lab	FM	3	0				Post	3	Lab	FM	3	0
			Pre	3	Lab	FM	4	0				Post	3	Lab	FM	4	0
			Pre	3	Lab	FM	5	0				Post	3	Lab	FM	5	1
			Pre	3	Lab	FM	6	7				Post	3	Lab	FM	6	25
			Pre	3	Lab	FM	7	0				Post	3	Lab	FM	7	0
			Pre	3	Lab	FM	8	0				Post	3	Lab	FM	8	3
			Pre	3	Lab	FM	9	0				Post	3	Lab	FM	9	0
			Pre	3	Lab	FM	10	0				Post	3	Lab	FM	10	0
			Pre	3	Lab	AM	1	0				Post	3	Lab	AM	1	0
			Pre	3	Lab	AM	2	0				Post	3	Lab	AM	2	0
			Pre	3	Lab	AM	3	19				Post	3	Lab	AM	3	0
			Pre	3	Lab	AM	4	0				Post	3	Lab	AM	4	0
			Pre	3	Lab	AM	5	0				Post	3	Lab	AM	5	0
			Pre	3	Lab	AM	6	10				Post	3	Lab	AM	6	0
			Pre	3	Lab	AM	7	0				Post	3	Lab	AM	7	0
			Pre	3	Lab	AM	8	0				Post	3	Lab	AM	8	0
			Pre	3	Lab	AM	9	0				Post	3	Lab	AM	9	0
			Pre	3	Lab	AM	10	0				Post	3	Lab	AM	10	0
			Pre	3	Lab	SE	1	0				Post	3	Lab	SE	1	0
			Pre	3	Lab	SE	2	0				Post	3	Lab	SE	2	0
			Pre	3	Lab	SE	3	0				Post	3	Lab	SE	3	0
			Pre	3	Lab	SE	4	0				Post	3	Lab	SE	4	0
			Pre	3	Lab	SE	5	0				Post	3	Lab	SE	5	0
			Pre	3	Lab	SE	6	0				Post	3	Lab	SE	6	0
			Pre	3	Lab	SE	7	0				Post	3	Lab	SE	7	0
			Pre	3	Lab	SE	8	0				Post	3	Lab	SE	8	0
			Pre	3	Lab	SE	9	0				Post	3	Lab	SE	9	0
			Pre	3	Lab	SE	10	0				Post	3	Lab	SE	10	0
			Pre	3	Lab	I	1	0				Post	3	Lab	I	1	0
			Pre	3	Lab	I	2	0				Post	3	Lab	I	2	0
			Pre	3	Lab	I	3	0				Post	3	Lab	I	3	0
			Pre	3	Lab	I	4	0				Post	3	Lab	I	4	0
			Pre	3	Lab	I	5	0				Post	3	Lab	I	5	0
			Pre	3	Lab	I	6	0				Post	3	Lab	I	6	0
			Pre	3	Lab	I	7	0				Post	3	Lab	I	7	0
			Pre	3	Lab	I	8	0				Post	3	Lab	I	8	0
			Pre	3	Lab	I	9	0				Post	3	Lab	I	9	0
			Pre	3	Lab	I	10	0				Post	3	Lab	I	10	0
			Pre	3	Eub	FM	1	75				Post	3	Eub	FM	1	0
			Pre	3	Eub	FM	2	60				Post	3	Eub	FM	2	0
			Pre	3	Eub	FM	3	160				Post	3	Eub	FM	3	0
			Pre	3	Eub	FM	4	19				Post	3	Eub	FM	4	64
			Pre	3	Eub	FM	5	25				Post	3	Eub	FM	5	0
			Pre	3	Eub	FM	6	70				Post	3	Eub	FM	6	0
			Pre	3	Eub	FM	7	0				Post	3	Eub	FM	7	96
			Pre	3	Eub	FM	8	56				Post	3	Eub	FM	8	0
			Pre	3	Eub	FM	9	90				Post	3	Eub	FM	9	75
			Pre	3	Eub	FM	10	0				Post	3	Eub	FM	10	0
			Pre	3	Eub	AM	1	5				Post	3	Eub	AM	1	17
			Pre	3	Eub	AM	2	2				Post	3	Eub	AM	2	6
			Pre	3	Eub	AM	3	0				Post	3	Eub	AM	3	0
			Pre	3	Eub	AM	4	1				Post	3	Eub	AM	4	33
			Pre	3	Eub	AM	5	3				Post	3	Eub	AM	5	0
			Pre	3	Eub	AM	6	0				Post	3	Eub	AM	6	26
			Pre	3	Eub	AM	7	35				Post	3	Eub	AM	7	0
			Pre	3	Eub	AM	8	0				Post	3	Eub	AM	8	7
			Pre	3	Eub	AM	9	0				Post	3	Eub	AM	9	56
			Pre	3	Eub	AM	10	80				Post	3	Eub	AM	10	0
			Pre	3	Eub	SE	1	0				Post	3	Eub	SE	1	1
			Pre	3	Eub	SE	2	0				Post	3	Eub	SE	2	0
			Pre	3	Eub	SE	3	0				Post	3	Eub	SE	3	0
			Pre	3	Eub	SE	4	0				Post	3	Eub	SE	4	0
			Pre	3	Eub	SE	5	0				Post	3	Eub	SE	5	0
			Pre	3	Eub	SE	6	0				Post	3	Eub	SE	6	0
			Pre	3	Eub	SE	7	0				Post	3	Eub	SE	7	0
			Pre	3	Eub	SE	8	0				Post	3	Eub	SE	8	2
			Pre	3	Eub	SE	9	0				Post	3	Eub	SE	9	3
			Pre	3	Eub	SE	10	2				Post	3	Eub	SE	10	0
			Pre	3	Eub	I	1	0				Post	3	Eub	I	1	0
			Pre	3	Eub	I	2	0				Post	3	Eub	I	2	0
			Pre	3	Eub	I	3	0				Post	3	Eub	I	3	0
			Pre	3	Eub	I	4	0				Post	3	Eub	I	4	0
			Pre	3	Eub	I	5	0				Post	3	Eub	I	5	0
			Pre	3	Eub	I	6	0				Post	3	Eub	I	6	0
			Pre	3	Eub	I	7	0				Post	3	Eub	I	7	0
			Pre	3	Eub	I	8	0				Post	3	Eub	I	8	0
			Pre	3	Eub	I	9	0				Post	3	Eub	I	9	0
			Pre	3	Eub	I	10	0				Post	3	Eub	I	10	0
			Pre	35	Ebac	FM	1	0				Post	35	Ebac	FM	1	0
			Pre	35	Ebac	FM	2	0				Post	35	Ebac	FM	2	5
			Pre	35	Ebac	FM	3	0				Post	35	Ebac	FM	3	7
			Pre	35	Ebac	FM	4	3				Post	35	Ebac	FM	4	0
			Pre	35	Ebac	FM	5	0				Post	35	Ebac	FM	5	11
			Pre	35	Ebac	FM	6	0				Post	35	Ebac	FM	6	1
			Pre	35	Ebac	FM	7	0				Post	35	Ebac	FM	7	0
			Pre	35	Ebac	FM	8	3				Post	35	Ebac	FM	8	2
			Pre	35	Ebac	FM	9	0				Post	35	Ebac	FM	9	11
			Pre	35	Ebac	FM	10	0				Post	35	Ebac	FM	10	13
			Pre	35	Ebac	AM	1	0				Post	35	Ebac	AM	1	0
			Pre	35	Ebac	AM	2	0				Post	35	Ebac	AM	2	0
			Pre	35	Ebac	AM	3	3				Post	35	Ebac	AM	3	0
			Pre	35	Ebac	AM	4	0				Post	35	Ebac	AM	4	4
			Pre	35	Ebac	AM	5	0				Post	35	Ebac	AM	5	0
			Pre	35	Ebac	AM	6	0				Post	35	Ebac	AM	6	0
			Pre	35	Ebac	AM	7	1				Post	35	Ebac	AM	7	2
			Pre	35	Ebac	AM	8	0				Post	35	Ebac	AM	8	0
			Pre	35	Ebac	AM	9	0				Post	35	Ebac	AM	9	0
			Pre	35	Ebac	AM	10	0				Post	35	Ebac	AM	10	0
			Pre	35	Ebac	SE	1	0				Post	35	Ebac	SE	1	0
			Pre	35	Ebac	SE	2	0				Post	35	Ebac	SE	2	0
			Pre	35	Ebac	SE	3	0				Post	35	Ebac	SE	3	0
			Pre	35	Ebac	SE	4	0				Post	35	Ebac	SE	4	0
			Pre	35	Ebac	SE	5	0				Post	35	Ebac	SE	5	0
			Pre	35	Ebac	SE	6	0				Post	35	Ebac	SE	6	0
			Pre	35	Ebac	SE	7	0				Post	35	Ebac	SE	7	0
			Pre	35	Ebac	SE	8	0				Post	35	Ebac	SE	8	0
			Pre	35	Ebac	SE	9	0				Post	35	Ebac	SE	9	0
			Pre	35	Ebac	SE	10	0				Post	35	Ebac	SE	10	0
			Pre	35	Ebac	I	1	0				Post	35	Ebac	I	1	0
			Pre	35	Ebac	I	2	0				Post	35	Ebac	I	2	0
			Pre	35	Ebac	I	3	0				Post	35	Ebac	I	3	0
			Pre	35	Ebac	I	4	0				Post	35	Ebac	I	4	0
			Pre	35	Ebac	I	5	0				Post	35	Ebac	I	5	0
			Pre	35	Ebac	I	6	0				Post	35	Ebac	I	6	0
			Pre	35	Ebac	I	7	0				Post	35	Ebac	I	7	0
			Pre	35	Ebac	I	8	0				Post	35	Ebac	I	8	0
			Pre	35	Ebac	I	9	0				Post	35	Ebac	I	9	0
			Pre	35	Ebac	I	10	0				Post	35	Ebac	I	10	0
			Pre	35	Faecali	FM	1	50				Post	35	Faecali	FM	1	0
			Pre	35	Faecali	FM	2	35				Post	35	Faecali	FM	2	0
			Pre	35	Faecali	FM	3	0				Post	35	Faecali	FM	3	0
			Pre	35	Faecali	FM	4	0				Post	35	Faecali	FM	4	0
			Pre	35	Faecali	FM	5	25				Post	35	Faecali	FM	5	0
			Pre	35	Faecali	FM	6	12				Post	35	Faecali	FM	6	0
			Pre	35	Faecali	FM	7	15				Post	35	Faecali	FM	7	75
			Pre	35	Faecali	FM	8	30				Post	35	Faecali	FM	8	0
			Pre	35	Faecali	FM	9	4				Post	35	Faecali	FM	9	140
			Pre	35	Faecali	FM	10	20				Post	35	Faecali	FM	10	19
			Pre	35	Faecali	AM	1	8				Post	35	Faecali	AM	1	54
			Pre	35	Faecali	AM	2	12				Post	35	Faecali	AM	2	43
			Pre	35	Faecali	AM	3	8				Post	35	Faecali	AM	3	56
			Pre	35	Faecali	AM	4	0				Post	35	Faecali	AM	4	92
			Pre	35	Faecali	AM	5	12				Post	35	Faecali	AM	5	52
			Pre	35	Faecali	AM	6	8				Post	35	Faecali	AM	6	7
			Pre	35	Faecali	AM	7	5				Post	35	Faecali	AM	7	21
			Pre	35	Faecali	AM	8	0				Post	35	Faecali	AM	8	54
			Pre	35	Faecali	AM	9	8				Post	35	Faecali	AM	9	54
			Pre	35	Faecali	AM	10	0				Post	35	Faecali	AM	10	75
			Pre	35	Faecali	SE	1	0				Post	35	Faecali	SE	1	0
			Pre	35	Faecali	SE	2	0				Post	35	Faecali	SE	2	0
			Pre	35	Faecali	SE	3	0				Post	35	Faecali	SE	3	0
			Pre	35	Faecali	SE	4	0				Post	35	Faecali	SE	4	3
			Pre	35	Faecali	SE	5	0				Post	35	Faecali	SE	5	0
			Pre	35	Faecali	SE	6	0				Post	35	Faecali	SE	6	5
			Pre	35	Faecali	SE	7	0				Post	35	Faecali	SE	7	2
			Pre	35	Faecali	SE	8	0				Post	35	Faecali	SE	8	0
			Pre	35	Faecali	SE	9	0				Post	35	Faecali	SE	9	1
			Pre	35	Faecali	SE	10	0				Post	35	Faecali	SE	10	0
			Pre	35	Faecali	I	1	0				Post	35	Faecali	I	1	0
			Pre	35	Faecali	I	2	0				Post	35	Faecali	I	2	0
			Pre	35	Faecali	I	3	0				Post	35	Faecali	I	3	0
			Pre	35	Faecali	I	4	0				Post	35	Faecali	I	4	0
			Pre	35	Faecali	I	5	0				Post	35	Faecali	I	5	0
			Pre	35	Faecali	I	6	0				Post	35	Faecali	I	6	0
			Pre	35	Faecali	I	7	0				Post	35	Faecali	I	7	0
			Pre	35	Faecali	I	8	0				Post	35	Faecali	I	8	0
			Pre	35	Faecali	I	9	0				Post	35	Faecali	I	9	0
			Pre	35	Faecali	I	10	0				Post	35	Faecali	I	10	0
			Pre	35	Strep	FM	1	0				Post	35	Strep	FM	1	42
			Pre	35	Strep	FM	2	0				Post	35	Strep	FM	2	19
			Pre	35	Strep	FM	3	15				Post	35	Strep	FM	3	14
			Pre	35	Strep	FM	4	18				Post	35	Strep	FM	4	0
			Pre	35	Strep	FM	5	30				Post	35	Strep	FM	5	0
			Pre	35	Strep	FM	6	0				Post	35	Strep	FM	6	0
			Pre	35	Strep	FM	7	0				Post	35	Strep	FM	7	0
			Pre	35	Strep	FM	8	0				Post	35	Strep	FM	8	3
			Pre	35	Strep	FM	9	0				Post	35	Strep	FM	9	0
			Pre	35	Strep	FM	10	12				Post	35	Strep	FM	10	0
			Pre	35	Strep	AM	1	0				Post	35	Strep	AM	1	11
			Pre	35	Strep	AM	2	0				Post	35	Strep	AM	2	23
			Pre	35	Strep	AM	3	0				Post	35	Strep	AM	3	73
			Pre	35	Strep	AM	4	0				Post	35	Strep	AM	4	225
			Pre	35	Strep	AM	5	0				Post	35	Strep	AM	5	75
			Pre	35	Strep	AM	6	12				Post	35	Strep	AM	6	120
			Pre	35	Strep	AM	7	16				Post	35	Strep	AM	7	5
			Pre	35	Strep	AM	8	4				Post	35	Strep	AM	8	7
			Pre	35	Strep	AM	9	0				Post	35	Strep	AM	9	12
			Pre	35	Strep	AM	10	0				Post	35	Strep	AM	10	24
			Pre	35	Strep	SE	1	0				Post	35	Strep	SE	1	4
			Pre	35	Strep	SE	2	0				Post	35	Strep	SE	2	0
			Pre	35	Strep	SE	3	0				Post	35	Strep	SE	3	0
			Pre	35	Strep	SE	4	0				Post	35	Strep	SE	4	3
			Pre	35	Strep	SE	5	0				Post	35	Strep	SE	5	0
			Pre	35	Strep	SE	6	0				Post	35	Strep	SE	6	0
			Pre	35	Strep	SE	7	0				Post	35	Strep	SE	7	2
			Pre	35	Strep	SE	8	0				Post	35	Strep	SE	8	1
			Pre	35	Strep	SE	9	0				Post	35	Strep	SE	9	0
			Pre	35	Strep	SE	10	0				Post	35	Strep	SE	10	0
			Pre	35	Strep	I	1	0				Post	35	Strep	I	1	0
			Pre	35	Strep	I	2	0				Post	35	Strep	I	2	0
			Pre	35	Strep	I	3	0				Post	35	Strep	I	3	0
			Pre	35	Strep	I	4	0				Post	35	Strep	I	4	0
			Pre	35	Strep	I	5	0				Post	35	Strep	I	5	0
			Pre	35	Strep	I	6	0				Post	35	Strep	I	6	0
			Pre	35	Strep	I	7	0				Post	35	Strep	I	7	0
			Pre	35	Strep	I	8	0				Post	35	Strep	I	8	0
			Pre	35	Strep	I	9	0				Post	35	Strep	I	9	0
			Pre	35	Strep	I	10	0				Post	35	Strep	I	10	0
			Pre	35	Bifido	FM	1	6				Post	35	Bifido	FM	1	26
			Pre	35	Bifido	FM	2	8				Post	35	Bifido	FM	2	0
			Pre	35	Bifido	FM	3	0				Post	35	Bifido	FM	3	29
			Pre	35	Bifido	FM	4	12				Post	35	Bifido	FM	4	36
			Pre	35	Bifido	FM	5	4				Post	35	Bifido	FM	5	22
			Pre	35	Bifido	FM	6	3				Post	35	Bifido	FM	6	0
			Pre	35	Bifido	FM	7	0				Post	35	Bifido	FM	7	8
			Pre	35	Bifido	FM	8	12				Post	35	Bifido	FM	8	43
			Pre	35	Bifido	FM	9	8				Post	35	Bifido	FM	9	6
			Pre	35	Bifido	FM	10	12				Post	35	Bifido	FM	10	65
			Pre	35	Bifido	AM	1	6				Post	35	Bifido	AM	1	16
			Pre	35	Bifido	AM	2	2				Post	35	Bifido	AM	2	36
			Pre	35	Bifido	AM	3	0				Post	35	Bifido	AM	3	9
			Pre	35	Bifido	AM	4	0				Post	35	Bifido	AM	4	3
			Pre	35	Bifido	AM	5	3				Post	35	Bifido	AM	5	1
			Pre	35	Bifido	AM	6	0				Post	35	Bifido	AM	6	24
			Pre	35	Bifido	AM	7	5				Post	35	Bifido	AM	7	42
			Pre	35	Bifido	AM	8	0				Post	35	Bifido	AM	8	67
			Pre	35	Bifido	AM	9	0				Post	35	Bifido	AM	9	55
			Pre	35	Bifido	AM	10	0				Post	35	Bifido	AM	10	75
			Pre	35	Bifido	SE	1	0				Post	35	Bifido	SE	1	0
			Pre	35	Bifido	SE	2	0				Post	35	Bifido	SE	2	0
			Pre	35	Bifido	SE	3	0				Post	35	Bifido	SE	3	0
			Pre	35	Bifido	SE	4	0				Post	35	Bifido	SE	4	0
			Pre	35	Bifido	SE	5	0				Post	35	Bifido	SE	5	0
			Pre	35	Bifido	SE	6	0				Post	35	Bifido	SE	6	0
			Pre	35	Bifido	SE	7	0				Post	35	Bifido	SE	7	0
			Pre	35	Bifido	SE	8	0				Post	35	Bifido	SE	8	0
			Pre	35	Bifido	SE	9	0				Post	35	Bifido	SE	9	0
			Pre	35	Bifido	SE	10	0				Post	35	Bifido	SE	10	0
			Pre	35	Bifido	I	1	0				Post	35	Bifido	I	1	0
			Pre	35	Bifido	I	2	0				Post	35	Bifido	I	2	0
			Pre	35	Bifido	I	3	0				Post	35	Bifido	I	3	0
			Pre	35	Bifido	I	4	0				Post	35	Bifido	I	4	0
			Pre	35	Bifido	I	5	0				Post	35	Bifido	I	5	0
			Pre	35	Bifido	I	6	0				Post	35	Bifido	I	6	0
			Pre	35	Bifido	I	7	0				Post	35	Bifido	I	7	0
			Pre	35	Bifido	I	8	0				Post	35	Bifido	I	8	0
			Pre	35	Bifido	I	9	0				Post	35	Bifido	I	9	0
			Pre	35	Bifido	I	10	0				Post	35	Bifido	I	10	0
			Pre	35	Lab	FM	1	0				Post	35	Lab	FM	1	0
			Pre	35	Lab	FM	2	0				Post	35	Lab	FM	2	5
			Pre	35	Lab	FM	3	6				Post	35	Lab	FM	3	0
			Pre	35	Lab	FM	4	0				Post	35	Lab	FM	4	7
			Pre	35	Lab	FM	5	0				Post	35	Lab	FM	5	15
			Pre	35	Lab	FM	6	9				Post	35	Lab	FM	6	3
			Pre	35	Lab	FM	7	0				Post	35	Lab	FM	7	2
			Pre	35	Lab	FM	8	5				Post	35	Lab	FM	8	2
			Pre	35	Lab	FM	9	10				Post	35	Lab	FM	9	9
			Pre	35	Lab	FM	10	0				Post	35	Lab	FM	10	0
			Pre	35	Lab	AM	1	0				Post	35	Lab	AM	1	11
			Pre	35	Lab	AM	2	0				Post	35	Lab	AM	2	0
			Pre	35	Lab	AM	3	0				Post	35	Lab	AM	3	0
			Pre	35	Lab	AM	4	0				Post	35	Lab	AM	4	0
			Pre	35	Lab	AM	5	0				Post	35	Lab	AM	5	1
			Pre	35	Lab	AM	6	0				Post	35	Lab	AM	6	0
			Pre	35	Lab	AM	7	0				Post	35	Lab	AM	7	0
			Pre	35	Lab	AM	8	0				Post	35	Lab	AM	8	0
			Pre	35	Lab	AM	9	0				Post	35	Lab	AM	9	10
			Pre	35	Lab	AM	10	0				Post	35	Lab	AM	10	1
			Pre	35	Lab	SE	1	0				Post	35	Lab	SE	1	0
			Pre	35	Lab	SE	2	0				Post	35	Lab	SE	2	0
			Pre	35	Lab	SE	3	0				Post	35	Lab	SE	3	0
			Pre	35	Lab	SE	4	0				Post	35	Lab	SE	4	0
			Pre	35	Lab	SE	5	0				Post	35	Lab	SE	5	0
			Pre	35	Lab	SE	6	0				Post	35	Lab	SE	6	0
			Pre	35	Lab	SE	7	0				Post	35	Lab	SE	7	0
			Pre	35	Lab	SE	8	0				Post	35	Lab	SE	8	0
			Pre	35	Lab	SE	9	0				Post	35	Lab	SE	9	0
			Pre	35	Lab	SE	10	0				Post	35	Lab	SE	10	0
			Pre	35	Lab	I	1	0				Post	35	Lab	I	1	0
			Pre	35	Lab	I	2	0				Post	35	Lab	I	2	0
			Pre	35	Lab	I	3	0				Post	35	Lab	I	3	0
			Pre	35	Lab	I	4	0				Post	35	Lab	I	4	0
			Pre	35	Lab	I	5	0				Post	35	Lab	I	5	0
			Pre	35	Lab	I	6	0				Post	35	Lab	I	6	0
			Pre	35	Lab	I	7	0				Post	35	Lab	I	7	0
			Pre	35	Lab	I	8	0				Post	35	Lab	I	8	0
			Pre	35	Lab	I	9	0				Post	35	Lab	I	9	0
			Pre	35	Lab	I	10	0				Post	35	Lab	I	10	0
			Pre	35	Eub	FM	1	7				Post	35	Eub	FM	1	0
			Pre	35	Eub	FM	2	0				Post	35	Eub	FM	2	6
			Pre	35	Eub	FM	3	0				Post	35	Eub	FM	3	50
			Pre	35	Eub	FM	4	140				Post	35	Eub	FM	4	6
			Pre	35	Eub	FM	5	0				Post	35	Eub	FM	5	500
			Pre	35	Eub	FM	6	0				Post	35	Eub	FM	6	25
			Pre	35	Eub	FM	7	150				Post	35	Eub	FM	7	75
			Pre	35	Eub	FM	8	16				Post	35	Eub	FM	8	0
			Pre	35	Eub	FM	9	15				Post	35	Eub	FM	9	400
			Pre	35	Eub	FM	10	0				Post	35	Eub	FM	10	500
			Pre	35	Eub	AM	1	5				Post	35	Eub	AM	1	120
			Pre	35	Eub	AM	2	38				Post	35	Eub	AM	2	50
			Pre	35	Eub	AM	3	84				Post	35	Eub	AM	3	0
			Pre	35	Eub	AM	4	0				Post	35	Eub	AM	4	0
			Pre	35	Eub	AM	5	96				Post	35	Eub	AM	5	90
			Pre	35	Eub	AM	6	65				Post	35	Eub	AM	6	0
			Pre	35	Eub	AM	7	20				Post	35	Eub	AM	7	0
			Pre	35	Eub	AM	8	50				Post	35	Eub	AM	8	35
			Pre	35	Eub	AM	9	12				Post	35	Eub	AM	9	0
			Pre	35	Eub	AM	10	25				Post	35	Eub	AM	10	0
			Pre	35	Eub	SE	1	0				Post	35	Eub	SE	1	0
			Pre	35	Eub	SE	2	0				Post	35	Eub	SE	2	0
			Pre	35	Eub	SE	3	1				Post	35	Eub	SE	3	0
			Pre	35	Eub	SE	4	0				Post	35	Eub	SE	4	0
			Pre	35	Eub	SE	5	0				Post	35	Eub	SE	5	0
			Pre	35	Eub	SE	6	0				Post	35	Eub	SE	6	0
			Pre	35	Eub	SE	7	0				Post	35	Eub	SE	7	0
			Pre	35	Eub	SE	8	0				Post	35	Eub	SE	8	0
			Pre	35	Eub	SE	9	0				Post	35	Eub	SE	9	0
			Pre	35	Eub	SE	10	0				Post	35	Eub	SE	10	0
			Pre	35	Eub	I	1	0				Post	35	Eub	I	1	0
			Pre	35	Eub	I	2	0				Post	35	Eub	I	2	0
			Pre	35	Eub	I	3	0				Post	35	Eub	I	3	0
			Pre	35	Eub	I	4	0				Post	35	Eub	I	4	0
			Pre	35	Eub	I	5	0				Post	35	Eub	I	5	0
			Pre	35	Eub	I	6	0				Post	35	Eub	I	6	0
			Pre	35	Eub	I	7	0				Post	35	Eub	I	7	0
			Pre	35	Eub	I	8	0				Post	35	Eub	I	8	0
			Pre	35	Eub	I	9	0				Post	35	Eub	I	9	0
			Pre	35	Eub	I	10	0				Post	35	Eub	I	10	0
			Pre	14	Ebac	FM	1	0				Post	14	Ebac	FM	1	16
			Pre	14	Ebac	FM	2	0				Post	14	Ebac	FM	2	26
			Pre	14	Ebac	FM	3	0				Post	14	Ebac	FM	3	0
			Pre	14	Ebac	FM	4	0				Post	14	Ebac	FM	4	14
			Pre	14	Ebac	FM	5	0				Post	14	Ebac	FM	5	6
			Pre	14	Ebac	FM	6	0				Post	14	Ebac	FM	6	21
			Pre	14	Ebac	FM	7	0				Post	14	Ebac	FM	7	4
			Pre	14	Ebac	FM	8	0				Post	14	Ebac	FM	8	18
			Pre	14	Ebac	FM	9	0				Post	14	Ebac	FM	9	0
			Pre	14	Ebac	FM	10	0				Post	14	Ebac	FM	10	5
			Pre	14	Ebac	AM	1	0				Post	14	Ebac	AM	1	0
			Pre	14	Ebac	AM	2	0				Post	14	Ebac	AM	2	0
			Pre	14	Ebac	AM	3	0				Post	14	Ebac	AM	3	5
			Pre	14	Ebac	AM	4	0				Post	14	Ebac	AM	4	0
			Pre	14	Ebac	AM	5	0				Post	14	Ebac	AM	5	0
			Pre	14	Ebac	AM	6	0				Post	14	Ebac	AM	6	0
			Pre	14	Ebac	AM	7	0				Post	14	Ebac	AM	7	0
			Pre	14	Ebac	AM	8	0				Post	14	Ebac	AM	8	0
			Pre	14	Ebac	AM	9	0				Post	14	Ebac	AM	9	3
			Pre	14	Ebac	AM	10	0				Post	14	Ebac	AM	10	0
			Pre	14	Ebac	SE	1	0				Post	14	Ebac	SE	1	0
			Pre	14	Ebac	SE	2	0				Post	14	Ebac	SE	2	0
			Pre	14	Ebac	SE	3	0				Post	14	Ebac	SE	3	0
			Pre	14	Ebac	SE	4	0				Post	14	Ebac	SE	4	0
			Pre	14	Ebac	SE	5	0				Post	14	Ebac	SE	5	0
			Pre	14	Ebac	SE	6	0				Post	14	Ebac	SE	6	0
			Pre	14	Ebac	SE	7	0				Post	14	Ebac	SE	7	0
			Pre	14	Ebac	SE	8	0				Post	14	Ebac	SE	8	0
			Pre	14	Ebac	SE	9	0				Post	14	Ebac	SE	9	0
			Pre	14	Ebac	SE	10	0				Post	14	Ebac	SE	10	0
			Pre	14	Ebac	I	1	0				Post	14	Ebac	I	1	0
			Pre	14	Ebac	I	2	0				Post	14	Ebac	I	2	0
			Pre	14	Ebac	I	3	0				Post	14	Ebac	I	3	0
			Pre	14	Ebac	I	4	0				Post	14	Ebac	I	4	0
			Pre	14	Ebac	I	5	0				Post	14	Ebac	I	5	0
			Pre	14	Ebac	I	6	0				Post	14	Ebac	I	6	0
			Pre	14	Ebac	I	7	0				Post	14	Ebac	I	7	0
			Pre	14	Ebac	I	8	0				Post	14	Ebac	I	8	0
			Pre	14	Ebac	I	9	0				Post	14	Ebac	I	9	0
			Pre	14	Ebac	I	10	0				Post	14	Ebac	I	10	0
			Pre	14	Faecali	FM	1	0				Post	14	Faecali	FM	1	36
			Pre	14	Faecali	FM	2	0				Post	14	Faecali	FM	2	22
			Pre	14	Faecali	FM	3	0				Post	14	Faecali	FM	3	0
			Pre	14	Faecali	FM	4	0				Post	14	Faecali	FM	4	112
			Pre	14	Faecali	FM	5	0				Post	14	Faecali	FM	5	148
			Pre	14	Faecali	FM	6	0				Post	14	Faecali	FM	6	118
			Pre	14	Faecali	FM	7	0				Post	14	Faecali	FM	7	126
			Pre	14	Faecali	FM	8	0				Post	14	Faecali	FM	8	0
			Pre	14	Faecali	FM	9	0				Post	14	Faecali	FM	9	98
			Pre	14	Faecali	FM	10	0				Post	14	Faecali	FM	10	36
			Pre	14	Faecali	AM	1	0				Post	14	Faecali	AM	1	0
			Pre	14	Faecali	AM	2	0				Post	14	Faecali	AM	2	0
			Pre	14	Faecali	AM	3	0				Post	14	Faecali	AM	3	32
			Pre	14	Faecali	AM	4	0				Post	14	Faecali	AM	4	88
			Pre	14	Faecali	AM	5	0				Post	14	Faecali	AM	5	0
			Pre	14	Faecali	AM	6	0				Post	14	Faecali	AM	6	0
			Pre	14	Faecali	AM	7	0				Post	14	Faecali	AM	7	33
			Pre	14	Faecali	AM	8	0				Post	14	Faecali	AM	8	46
			Pre	14	Faecali	AM	9	0				Post	14	Faecali	AM	9	0
			Pre	14	Faecali	AM	10	0				Post	14	Faecali	AM	10	0
			Pre	14	Faecali	SE	1	0				Post	14	Faecali	SE	1	0
			Pre	14	Faecali	SE	2	0				Post	14	Faecali	SE	2	12
			Pre	14	Faecali	SE	3	0				Post	14	Faecali	SE	3	0
			Pre	14	Faecali	SE	4	0				Post	14	Faecali	SE	4	0
			Pre	14	Faecali	SE	5	0				Post	14	Faecali	SE	5	0
			Pre	14	Faecali	SE	6	0				Post	14	Faecali	SE	6	0
			Pre	14	Faecali	SE	7	0				Post	14	Faecali	SE	7	0
			Pre	14	Faecali	SE	8	0				Post	14	Faecali	SE	8	0
			Pre	14	Faecali	SE	9	0				Post	14	Faecali	SE	9	0
			Pre	14	Faecali	SE	10	0				Post	14	Faecali	SE	10	0
			Pre	14	Faecali	I	1	0				Post	14	Faecali	I	1	0
			Pre	14	Faecali	I	2	0				Post	14	Faecali	I	2	0
			Pre	14	Faecali	I	3	0				Post	14	Faecali	I	3	0
			Pre	14	Faecali	I	4	0				Post	14	Faecali	I	4	0
			Pre	14	Faecali	I	5	0				Post	14	Faecali	I	5	0
			Pre	14	Faecali	I	6	0				Post	14	Faecali	I	6	0
			Pre	14	Faecali	I	7	0				Post	14	Faecali	I	7	0
			Pre	14	Faecali	I	8	0				Post	14	Faecali	I	8	0
			Pre	14	Faecali	I	9	0				Post	14	Faecali	I	9	0
			Pre	14	Faecali	I	10	0				Post	14	Faecali	I	10	0
			Pre	14	Strep	FM	1	68				Post	14	Strep	FM	1	182
			Pre	14	Strep	FM	2	0				Post	14	Strep	FM	2	0
			Pre	14	Strep	FM	3	0				Post	14	Strep	FM	3	122
			Pre	14	Strep	FM	4	0				Post	14	Strep	FM	4	86
			Pre	14	Strep	FM	5	0				Post	14	Strep	FM	5	76
			Pre	14	Strep	FM	6	0				Post	14	Strep	FM	6	68
			Pre	14	Strep	FM	7	0				Post	14	Strep	FM	7	56
			Pre	14	Strep	FM	8	0				Post	14	Strep	FM	8	40
			Pre	14	Strep	FM	9	0				Post	14	Strep	FM	9	54
			Pre	14	Strep	FM	10	0				Post	14	Strep	FM	10	68
			Pre	14	Strep	AM	1	3				Post	14	Strep	AM	1	0
			Pre	14	Strep	AM	2	0				Post	14	Strep	AM	2	12
			Pre	14	Strep	AM	3	0				Post	14	Strep	AM	3	0
			Pre	14	Strep	AM	4	0				Post	14	Strep	AM	4	0
			Pre	14	Strep	AM	5	0				Post	14	Strep	AM	5	0
			Pre	14	Strep	AM	6	0				Post	14	Strep	AM	6	0
			Pre	14	Strep	AM	7	0				Post	14	Strep	AM	7	33
			Pre	14	Strep	AM	8	0				Post	14	Strep	AM	8	0
			Pre	14	Strep	AM	9	0				Post	14	Strep	AM	9	0
			Pre	14	Strep	AM	10	0				Post	14	Strep	AM	10	0
			Pre	14	Strep	SE	1	0				Post	14	Strep	SE	1	0
			Pre	14	Strep	SE	2	0				Post	14	Strep	SE	2	0
			Pre	14	Strep	SE	3	0				Post	14	Strep	SE	3	0
			Pre	14	Strep	SE	4	0				Post	14	Strep	SE	4	0
			Pre	14	Strep	SE	5	0				Post	14	Strep	SE	5	0
			Pre	14	Strep	SE	6	0				Post	14	Strep	SE	6	0
			Pre	14	Strep	SE	7	0				Post	14	Strep	SE	7	0
			Pre	14	Strep	SE	8	0				Post	14	Strep	SE	8	0
			Pre	14	Strep	SE	9	0				Post	14	Strep	SE	9	0
			Pre	14	Strep	SE	10	0				Post	14	Strep	SE	10	0
			Pre	14	Strep	I	1	0				Post	14	Strep	I	1	0
			Pre	14	Strep	I	2	0				Post	14	Strep	I	2	0
			Pre	14	Strep	I	3	0				Post	14	Strep	I	3	0
			Pre	14	Strep	I	4	0				Post	14	Strep	I	4	0
			Pre	14	Strep	I	5	0				Post	14	Strep	I	5	0
			Pre	14	Strep	I	6	0				Post	14	Strep	I	6	0
			Pre	14	Strep	I	7	0				Post	14	Strep	I	7	0
			Pre	14	Strep	I	8	0				Post	14	Strep	I	8	0
			Pre	14	Strep	I	9	0				Post	14	Strep	I	9	0
			Pre	14	Strep	I	10	0				Post	14	Strep	I	10	0
			Pre	14	Bifido	FM	1	49				Post	14	Bifido	FM	1	23
			Pre	14	Bifido	FM	2	0				Post	14	Bifido	FM	2	0
			Pre	14	Bifido	FM	3	0				Post	14	Bifido	FM	3	0
			Pre	14	Bifido	FM	4	0				Post	14	Bifido	FM	4	0
			Pre	14	Bifido	FM	5	0				Post	14	Bifido	FM	5	0
			Pre	14	Bifido	FM	6	0				Post	14	Bifido	FM	6	0
			Pre	14	Bifido	FM	7	0				Post	14	Bifido	FM	7	0
			Pre	14	Bifido	FM	8	0				Post	14	Bifido	FM	8	12
			Pre	14	Bifido	FM	9	0				Post	14	Bifido	FM	9	62
			Pre	14	Bifido	FM	10	0				Post	14	Bifido	FM	10	0
			Pre	14	Bifido	AM	1	0				Post	14	Bifido	AM	1	0
			Pre	14	Bifido	AM	2	0				Post	14	Bifido	AM	2	102
			Pre	14	Bifido	AM	3	0				Post	14	Bifido	AM	3	136
			Pre	14	Bifido	AM	4	0				Post	14	Bifido	AM	4	32
			Pre	14	Bifido	AM	5	0				Post	14	Bifido	AM	5	16
			Pre	14	Bifido	AM	6	0				Post	14	Bifido	AM	6	24
			Pre	14	Bifido	AM	7	0				Post	14	Bifido	AM	7	0
			Pre	14	Bifido	AM	8	0				Post	14	Bifido	AM	8	0
			Pre	14	Bifido	AM	9	0				Post	14	Bifido	AM	9	0
			Pre	14	Bifido	AM	10	0				Post	14	Bifido	AM	10	12
			Pre	14	Bifido	SE	1	0				Post	14	Bifido	SE	1	0
			Pre	14	Bifido	SE	2	0				Post	14	Bifido	SE	2	0
			Pre	14	Bifido	SE	3	3				Post	14	Bifido	SE	3	0
			Pre	14	Bifido	SE	4	0				Post	14	Bifido	SE	4	0
			Pre	14	Bifido	SE	5	0				Post	14	Bifido	SE	5	0
			Pre	14	Bifido	SE	6	0				Post	14	Bifido	SE	6	0
			Pre	14	Bifido	SE	7	0				Post	14	Bifido	SE	7	8
			Pre	14	Bifido	SE	8	0				Post	14	Bifido	SE	8	0
			Pre	14	Bifido	SE	9	0				Post	14	Bifido	SE	9	0
			Pre	14	Bifido	SE	10	0				Post	14	Bifido	SE	10	0
			Pre	14	Bifido	I	1	0				Post	14	Bifido	I	1	0
			Pre	14	Bifido	I	2	0				Post	14	Bifido	I	2	0
			Pre	14	Bifido	I	3	0				Post	14	Bifido	I	3	0
			Pre	14	Bifido	I	4	0				Post	14	Bifido	I	4	0
			Pre	14	Bifido	I	5	0				Post	14	Bifido	I	5	0
			Pre	14	Bifido	I	6	0				Post	14	Bifido	I	6	0
			Pre	14	Bifido	I	7	0				Post	14	Bifido	I	7	0
			Pre	14	Bifido	I	8	0				Post	14	Bifido	I	8	0
			Pre	14	Bifido	I	9	0				Post	14	Bifido	I	9	0
			Pre	14	Bifido	I	10	0				Post	14	Bifido	I	10	0
			Pre	14	Lab	FM	1	0				Post	14	Lab	FM	1	0
			Pre	14	Lab	FM	2	0				Post	14	Lab	FM	2	0
			Pre	14	Lab	FM	3	0				Post	14	Lab	FM	3	0
			Pre	14	Lab	FM	4	0				Post	14	Lab	FM	4	0
			Pre	14	Lab	FM	5	0				Post	14	Lab	FM	5	0
			Pre	14	Lab	FM	6	0				Post	14	Lab	FM	6	0
			Pre	14	Lab	FM	7	0				Post	14	Lab	FM	7	0
			Pre	14	Lab	FM	8	0				Post	14	Lab	FM	8	0
			Pre	14	Lab	FM	9	0				Post	14	Lab	FM	9	0
			Pre	14	Lab	FM	10	0				Post	14	Lab	FM	10	0
			Pre	14	Lab	AM	1	0				Post	14	Lab	AM	1	0
			Pre	14	Lab	AM	2	0				Post	14	Lab	AM	2	0
			Pre	14	Lab	AM	3	0				Post	14	Lab	AM	3	0
			Pre	14	Lab	AM	4	0				Post	14	Lab	AM	4	0
			Pre	14	Lab	AM	5	0				Post	14	Lab	AM	5	0
			Pre	14	Lab	AM	6	0				Post	14	Lab	AM	6	0
			Pre	14	Lab	AM	7	0				Post	14	Lab	AM	7	0
			Pre	14	Lab	AM	8	0				Post	14	Lab	AM	8	0
			Pre	14	Lab	AM	9	0				Post	14	Lab	AM	9	0
			Pre	14	Lab	AM	10	0				Post	14	Lab	AM	10	0
			Pre	14	Lab	SE	1	0				Post	14	Lab	SE	1	0
			Pre	14	Lab	SE	2	0				Post	14	Lab	SE	2	0
			Pre	14	Lab	SE	3	0				Post	14	Lab	SE	3	0
			Pre	14	Lab	SE	4	0				Post	14	Lab	SE	4	0
			Pre	14	Lab	SE	5	0				Post	14	Lab	SE	5	0
			Pre	14	Lab	SE	6	0				Post	14	Lab	SE	6	0
			Pre	14	Lab	SE	7	0				Post	14	Lab	SE	7	0
			Pre	14	Lab	SE	8	0				Post	14	Lab	SE	8	0
			Pre	14	Lab	SE	9	0				Post	14	Lab	SE	9	0
			Pre	14	Lab	SE	10	0				Post	14	Lab	SE	10	0
			Pre	14	Lab	I	1	0				Post	14	Lab	I	1	0
			Pre	14	Lab	I	2	0				Post	14	Lab	I	2	0
			Pre	14	Lab	I	3	0				Post	14	Lab	I	3	0
			Pre	14	Lab	I	4	0				Post	14	Lab	I	4	0
			Pre	14	Lab	I	5	0				Post	14	Lab	I	5	0
			Pre	14	Lab	I	6	0				Post	14	Lab	I	6	0
			Pre	14	Lab	I	7	0				Post	14	Lab	I	7	0
			Pre	14	Lab	I	8	0				Post	14	Lab	I	8	0
			Pre	14	Lab	I	9	0				Post	14	Lab	I	9	0
			Pre	14	Lab	I	10	0				Post	14	Lab	I	10	0
			Pre	14	Eub	FM	1	228				Post	14	Eub	FM	1	176
			Pre	14	Eub	FM	2	0				Post	14	Eub	FM	2	368
			Pre	14	Eub	FM	3	0				Post	14	Eub	FM	3	103
			Pre	14	Eub	FM	4	0				Post	14	Eub	FM	4	0
			Pre	14	Eub	FM	5	0				Post	14	Eub	FM	5	98
			Pre	14	Eub	FM	6	0				Post	14	Eub	FM	6	0
			Pre	14	Eub	FM	7	0				Post	14	Eub	FM	7	262
			Pre	14	Eub	FM	8	0				Post	14	Eub	FM	8	164
			Pre	14	Eub	FM	9	0				Post	14	Eub	FM	9	238
			Pre	14	Eub	FM	10	0				Post	14	Eub	FM	10	124
			Pre	14	Eub	AM	1	0				Post	14	Eub	AM	1	52
			Pre	14	Eub	AM	2	0				Post	14	Eub	AM	2	0
			Pre	14	Eub	AM	3	0				Post	14	Eub	AM	3	56
			Pre	14	Eub	AM	4	142				Post	14	Eub	AM	4	48
			Pre	14	Eub	AM	5	0				Post	14	Eub	AM	5	0
			Pre	14	Eub	AM	6	0				Post	14	Eub	AM	6	88
			Pre	14	Eub	AM	7	0				Post	14	Eub	AM	7	152
			Pre	14	Eub	AM	8	0				Post	14	Eub	AM	8	112
			Pre	14	Eub	AM	9	0				Post	14	Eub	AM	9	0
			Pre	14	Eub	AM	10	0				Post	14	Eub	AM	10	70
			Pre	14	Eub	SE	1	0				Post	14	Eub	SE	1	3
			Pre	14	Eub	SE	2	0				Post	14	Eub	SE	2	0
			Pre	14	Eub	SE	3	0				Post	14	Eub	SE	3	0
			Pre	14	Eub	SE	4	0				Post	14	Eub	SE	4	0
			Pre	14	Eub	SE	5	0				Post	14	Eub	SE	5	0
			Pre	14	Eub	SE	6	0				Post	14	Eub	SE	6	0
			Pre	14	Eub	SE	7	12				Post	14	Eub	SE	7	12
			Pre	14	Eub	SE	8	0				Post	14	Eub	SE	8	24
			Pre	14	Eub	SE	9	0				Post	14	Eub	SE	9	0
			Pre	14	Eub	SE	10	0				Post	14	Eub	SE	10	0
			Pre	14	Eub	I	1	0				Post	14	Eub	I	1	0
			Pre	14	Eub	I	2	0				Post	14	Eub	I	2	0
			Pre	14	Eub	I	3	14				Post	14	Eub	I	3	0
			Pre	14	Eub	I	4	0				Post	14	Eub	I	4	0
			Pre	14	Eub	I	5	0				Post	14	Eub	I	5	0
			Pre	14	Eub	I	6	0				Post	14	Eub	I	6	0
			Pre	14	Eub	I	7	0				Post	14	Eub	I	7	0
			Pre	14	Eub	I	8	0				Post	14	Eub	I	8	0
			Pre	14	Eub	I	9	0				Post	14	Eub	I	9	0
			Pre	14	Eub	I	10	0				Post	14	Eub	I	10	0
			Pre	4	Ebac	FM	1	0				Post	4	Ebac	FM	1	0
			Pre	4	Ebac	FM	2	0				Post	4	Ebac	FM	2	0
			Pre	4	Ebac	FM	3	0				Post	4	Ebac	FM	3	0
			Pre	4	Ebac	FM	4	0				Post	4	Ebac	FM	4	0
			Pre	4	Ebac	FM	5	0				Post	4	Ebac	FM	5	0
			Pre	4	Ebac	FM	6	0				Post	4	Ebac	FM	6	0
			Pre	4	Ebac	FM	7	0				Post	4	Ebac	FM	7	0
			Pre	4	Ebac	FM	8	0				Post	4	Ebac	FM	8	0
			Pre	4	Ebac	FM	9	0				Post	4	Ebac	FM	9	0
			Pre	4	Ebac	FM	10	0				Post	4	Ebac	FM	10	0
			Pre	4	Ebac	AM	1	0				Post	4	Ebac	AM	1	0
			Pre	4	Ebac	AM	2	0				Post	4	Ebac	AM	2	0
			Pre	4	Ebac	AM	3	0				Post	4	Ebac	AM	3	1
			Pre	4	Ebac	AM	4	0				Post	4	Ebac	AM	4	0
			Pre	4	Ebac	AM	5	0				Post	4	Ebac	AM	5	3
			Pre	4	Ebac	AM	6	0				Post	4	Ebac	AM	6	0
			Pre	4	Ebac	AM	7	0				Post	4	Ebac	AM	7	0
			Pre	4	Ebac	AM	8	0				Post	4	Ebac	AM	8	0
			Pre	4	Ebac	AM	9	0				Post	4	Ebac	AM	9	0
			Pre	4	Ebac	AM	10	0				Post	4	Ebac	AM	10	0
			Pre	4	Ebac	SE	1	0				Post	4	Ebac	SE	1	0
			Pre	4	Ebac	SE	2	0				Post	4	Ebac	SE	2	0
			Pre	4	Ebac	SE	3	0				Post	4	Ebac	SE	3	0
			Pre	4	Ebac	SE	4	0				Post	4	Ebac	SE	4	0
			Pre	4	Ebac	SE	5	0				Post	4	Ebac	SE	5	0
			Pre	4	Ebac	SE	6	0				Post	4	Ebac	SE	6	0
			Pre	4	Ebac	SE	7	0				Post	4	Ebac	SE	7	0
			Pre	4	Ebac	SE	8	0				Post	4	Ebac	SE	8	0
			Pre	4	Ebac	SE	9	0				Post	4	Ebac	SE	9	0
			Pre	4	Ebac	SE	10	0				Post	4	Ebac	SE	10	0
			Pre	4	Ebac	I	1	0				Post	4	Ebac	I	1	0
			Pre	4	Ebac	I	2	0				Post	4	Ebac	I	2	0
			Pre	4	Ebac	I	3	0				Post	4	Ebac	I	3	0
			Pre	4	Ebac	I	4	0				Post	4	Ebac	I	4	0
			Pre	4	Ebac	I	5	0				Post	4	Ebac	I	5	0
			Pre	4	Ebac	I	6	0				Post	4	Ebac	I	6	0
			Pre	4	Ebac	I	7	0				Post	4	Ebac	I	7	0
			Pre	4	Ebac	I	8	0				Post	4	Ebac	I	8	0
			Pre	4	Ebac	I	9	0				Post	4	Ebac	I	9	0
			Pre	4	Ebac	I	10	0				Post	4	Ebac	I	10	0
			Pre	4	Faecali	FM	1	0				Post	4	Faecali	FM	1	0
			Pre	4	Faecali	FM	2	0				Post	4	Faecali	FM	2	0
			Pre	4	Faecali	FM	3	0				Post	4	Faecali	FM	3	8
			Pre	4	Faecali	FM	4	0				Post	4	Faecali	FM	4	12
			Pre	4	Faecali	FM	5	0				Post	4	Faecali	FM	5	9
			Pre	4	Faecali	FM	6	0				Post	4	Faecali	FM	6	4
			Pre	4	Faecali	FM	7	0				Post	4	Faecali	FM	7	0
			Pre	4	Faecali	FM	8	0				Post	4	Faecali	FM	8	0
			Pre	4	Faecali	FM	9	0				Post	4	Faecali	FM	9	12
			Pre	4	Faecali	FM	10	0				Post	4	Faecali	FM	10	0
			Pre	4	Faecali	AM	1	0				Post	4	Faecali	AM	1	12
			Pre	4	Faecali	AM	2	0				Post	4	Faecali	AM	2	0
			Pre	4	Faecali	AM	3	0				Post	4	Faecali	AM	3	0
			Pre	4	Faecali	AM	4	0				Post	4	Faecali	AM	4	0
			Pre	4	Faecali	AM	5	0				Post	4	Faecali	AM	5	0
			Pre	4	Faecali	AM	6	0				Post	4	Faecali	AM	6	0
			Pre	4	Faecali	AM	7	0				Post	4	Faecali	AM	7	0
			Pre	4	Faecali	AM	8	0				Post	4	Faecali	AM	8	10
			Pre	4	Faecali	AM	9	0				Post	4	Faecali	AM	9	0
			Pre	4	Faecali	AM	10	0				Post	4	Faecali	AM	10	10
			Pre	4	Faecali	SE	1	0				Post	4	Faecali	SE	1	0
			Pre	4	Faecali	SE	2	0				Post	4	Faecali	SE	2	0
			Pre	4	Faecali	SE	3	0				Post	4	Faecali	SE	3	0
			Pre	4	Faecali	SE	4	0				Post	4	Faecali	SE	4	0
			Pre	4	Faecali	SE	5	0				Post	4	Faecali	SE	5	0
			Pre	4	Faecali	SE	6	0				Post	4	Faecali	SE	6	0
			Pre	4	Faecali	SE	7	0				Post	4	Faecali	SE	7	0
			Pre	4	Faecali	SE	8	0				Post	4	Faecali	SE	8	0
			Pre	4	Faecali	SE	9	0				Post	4	Faecali	SE	9	0
			Pre	4	Faecali	SE	10	0				Post	4	Faecali	SE	10	0
			Pre	4	Faecali	I	1	0				Post	4	Faecali	I	1	0
			Pre	4	Faecali	I	2	0				Post	4	Faecali	I	2	0
			Pre	4	Faecali	I	3	0				Post	4	Faecali	I	3	0
			Pre	4	Faecali	I	4	0				Post	4	Faecali	I	4	0
			Pre	4	Faecali	I	5	0				Post	4	Faecali	I	5	0
			Pre	4	Faecali	I	6	0				Post	4	Faecali	I	6	0
			Pre	4	Faecali	I	7	0				Post	4	Faecali	I	7	0
			Pre	4	Faecali	I	8	0				Post	4	Faecali	I	8	0
			Pre	4	Faecali	I	9	0				Post	4	Faecali	I	9	0
			Pre	4	Faecali	I	10	0				Post	4	Faecali	I	10	0
			Pre	4	Strep	FM	1	18				Post	4	Strep	FM	1	0
			Pre	4	Strep	FM	2	0				Post	4	Strep	FM	2	0
			Pre	4	Strep	FM	3	0				Post	4	Strep	FM	3	0
			Pre	4	Strep	FM	4	0				Post	4	Strep	FM	4	6
			Pre	4	Strep	FM	5	0				Post	4	Strep	FM	5	0
			Pre	4	Strep	FM	6	0				Post	4	Strep	FM	6	0
			Pre	4	Strep	FM	7	0				Post	4	Strep	FM	7	45
			Pre	4	Strep	FM	8	0				Post	4	Strep	FM	8	0
			Pre	4	Strep	FM	9	0				Post	4	Strep	FM	9	0
			Pre	4	Strep	FM	10	0				Post	4	Strep	FM	10	0
			Pre	4	Strep	AM	1	0				Post	4	Strep	AM	1	0
			Pre	4	Strep	AM	2	0				Post	4	Strep	AM	2	0
			Pre	4	Strep	AM	3	0				Post	4	Strep	AM	3	2
			Pre	4	Strep	AM	4	0				Post	4	Strep	AM	4	0
			Pre	4	Strep	AM	5	0				Post	4	Strep	AM	5	0
			Pre	4	Strep	AM	6	0				Post	4	Strep	AM	6	10
			Pre	4	Strep	AM	7	0				Post	4	Strep	AM	7	0
			Pre	4	Strep	AM	8	0				Post	4	Strep	AM	8	0
			Pre	4	Strep	AM	9	0				Post	4	Strep	AM	9	6
			Pre	4	Strep	AM	10	0				Post	4	Strep	AM	10	12
			Pre	4	Strep	SE	1	0				Post	4	Strep	SE	1	0
			Pre	4	Strep	SE	2	0				Post	4	Strep	SE	2	0
			Pre	4	Strep	SE	3	0				Post	4	Strep	SE	3	0
			Pre	4	Strep	SE	4	0				Post	4	Strep	SE	4	0
			Pre	4	Strep	SE	5	0				Post	4	Strep	SE	5	0
			Pre	4	Strep	SE	6	0				Post	4	Strep	SE	6	0
			Pre	4	Strep	SE	7	0				Post	4	Strep	SE	7	0
			Pre	4	Strep	SE	8	0				Post	4	Strep	SE	8	0
			Pre	4	Strep	SE	9	0				Post	4	Strep	SE	9	0
			Pre	4	Strep	SE	10	0				Post	4	Strep	SE	10	0
			Pre	4	Strep	I	1	0				Post	4	Strep	I	1	0
			Pre	4	Strep	I	2	0				Post	4	Strep	I	2	0
			Pre	4	Strep	I	3	0				Post	4	Strep	I	3	0
			Pre	4	Strep	I	4	0				Post	4	Strep	I	4	0
			Pre	4	Strep	I	5	0				Post	4	Strep	I	5	0
			Pre	4	Strep	I	6	0				Post	4	Strep	I	6	0
			Pre	4	Strep	I	7	0				Post	4	Strep	I	7	0
			Pre	4	Strep	I	8	0				Post	4	Strep	I	8	0
			Pre	4	Strep	I	9	0				Post	4	Strep	I	9	0
			Pre	4	Strep	I	10	0				Post	4	Strep	I	10	0
			Pre	4	Bifido	FM	1	0				Post	4	Bifido	FM	1	4
			Pre	4	Bifido	FM	2	0				Post	4	Bifido	FM	2	0
			Pre	4	Bifido	FM	3	0				Post	4	Bifido	FM	3	24
			Pre	4	Bifido	FM	4	0				Post	4	Bifido	FM	4	0
			Pre	4	Bifido	FM	5	0				Post	4	Bifido	FM	5	0
			Pre	4	Bifido	FM	6	0				Post	4	Bifido	FM	6	3
			Pre	4	Bifido	FM	7	0				Post	4	Bifido	FM	7	14
			Pre	4	Bifido	FM	8	0				Post	4	Bifido	FM	8	26
			Pre	4	Bifido	FM	9	0				Post	4	Bifido	FM	9	0
			Pre	4	Bifido	FM	10	0				Post	4	Bifido	FM	10	6
			Pre	4	Bifido	AM	1	0				Post	4	Bifido	AM	1	2
			Pre	4	Bifido	AM	2	0				Post	4	Bifido	AM	2	4
			Pre	4	Bifido	AM	3	0				Post	4	Bifido	AM	3	0
			Pre	4	Bifido	AM	4	0				Post	4	Bifido	AM	4	0
			Pre	4	Bifido	AM	5	0				Post	4	Bifido	AM	5	2
			Pre	4	Bifido	AM	6	0				Post	4	Bifido	AM	6	0
			Pre	4	Bifido	AM	7	0				Post	4	Bifido	AM	7	0
			Pre	4	Bifido	AM	8	0				Post	4	Bifido	AM	8	0
			Pre	4	Bifido	AM	9	0				Post	4	Bifido	AM	9	0
			Pre	4	Bifido	AM	10	0				Post	4	Bifido	AM	10	0
			Pre	4	Bifido	SE	1	0				Post	4	Bifido	SE	1	0
			Pre	4	Bifido	SE	2	0				Post	4	Bifido	SE	2	0
			Pre	4	Bifido	SE	3	0				Post	4	Bifido	SE	3	0
			Pre	4	Bifido	SE	4	0				Post	4	Bifido	SE	4	0
			Pre	4	Bifido	SE	5	0				Post	4	Bifido	SE	5	0
			Pre	4	Bifido	SE	6	0				Post	4	Bifido	SE	6	0
			Pre	4	Bifido	SE	7	0				Post	4	Bifido	SE	7	0
			Pre	4	Bifido	SE	8	0				Post	4	Bifido	SE	8	0
			Pre	4	Bifido	SE	9	0				Post	4	Bifido	SE	9	0
			Pre	4	Bifido	SE	10	0				Post	4	Bifido	SE	10	0
			Pre	4	Bifido	I	1	0				Post	4	Bifido	I	1	0
			Pre	4	Bifido	I	2	0				Post	4	Bifido	I	2	0
			Pre	4	Bifido	I	3	0				Post	4	Bifido	I	3	0
			Pre	4	Bifido	I	4	0				Post	4	Bifido	I	4	0
			Pre	4	Bifido	I	5	0				Post	4	Bifido	I	5	0
			Pre	4	Bifido	I	6	0				Post	4	Bifido	I	6	0
			Pre	4	Bifido	I	7	0				Post	4	Bifido	I	7	0
			Pre	4	Bifido	I	8	0				Post	4	Bifido	I	8	0
			Pre	4	Bifido	I	9	0				Post	4	Bifido	I	9	0
			Pre	4	Bifido	I	10	0				Post	4	Bifido	I	10	0
			Pre	4	Lab	FM	1	0				Post	4	Lab	FM	1	0
			Pre	4	Lab	FM	2	0				Post	4	Lab	FM	2	0
			Pre	4	Lab	FM	3	0				Post	4	Lab	FM	3	4
			Pre	4	Lab	FM	4	0				Post	4	Lab	FM	4	0
			Pre	4	Lab	FM	5	0				Post	4	Lab	FM	5	0
			Pre	4	Lab	FM	6	0				Post	4	Lab	FM	6	1
			Pre	4	Lab	FM	7	0				Post	4	Lab	FM	7	0
			Pre	4	Lab	FM	8	0				Post	4	Lab	FM	8	12
			Pre	4	Lab	FM	9	0				Post	4	Lab	FM	9	0
			Pre	4	Lab	FM	10	0				Post	4	Lab	FM	10	40
			Pre	4	Lab	AM	1	0				Post	4	Lab	AM	1	0
			Pre	4	Lab	AM	2	0				Post	4	Lab	AM	2	0
			Pre	4	Lab	AM	3	0				Post	4	Lab	AM	3	0
			Pre	4	Lab	AM	4	0				Post	4	Lab	AM	4	2
			Pre	4	Lab	AM	5	0				Post	4	Lab	AM	5	0
			Pre	4	Lab	AM	6	0				Post	4	Lab	AM	6	0
			Pre	4	Lab	AM	7	0				Post	4	Lab	AM	7	0
			Pre	4	Lab	AM	8	0				Post	4	Lab	AM	8	0
			Pre	4	Lab	AM	9	0				Post	4	Lab	AM	9	0
			Pre	4	Lab	AM	10	0				Post	4	Lab	AM	10	0
			Pre	4	Lab	SE	1	0				Post	4	Lab	SE	1	0
			Pre	4	Lab	SE	2	0				Post	4	Lab	SE	2	0
			Pre	4	Lab	SE	3	0				Post	4	Lab	SE	3	0
			Pre	4	Lab	SE	4	0				Post	4	Lab	SE	4	0
			Pre	4	Lab	SE	5	0				Post	4	Lab	SE	5	0
			Pre	4	Lab	SE	6	0				Post	4	Lab	SE	6	0
			Pre	4	Lab	SE	7	0				Post	4	Lab	SE	7	0
			Pre	4	Lab	SE	8	0				Post	4	Lab	SE	8	0
			Pre	4	Lab	SE	9	0				Post	4	Lab	SE	9	0
			Pre	4	Lab	SE	10	0				Post	4	Lab	SE	10	0
			Pre	4	Lab	I	1	0				Post	4	Lab	I	1	0
			Pre	4	Lab	I	2	0				Post	4	Lab	I	2	0
			Pre	4	Lab	I	3	0				Post	4	Lab	I	3	0
			Pre	4	Lab	I	4	0				Post	4	Lab	I	4	0
			Pre	4	Lab	I	5	0				Post	4	Lab	I	5	0
			Pre	4	Lab	I	6	0				Post	4	Lab	I	6	0
			Pre	4	Lab	I	7	0				Post	4	Lab	I	7	0
			Pre	4	Lab	I	8	0				Post	4	Lab	I	8	0
			Pre	4	Lab	I	9	0				Post	4	Lab	I	9	0
			Pre	4	Lab	I	10	0				Post	4	Lab	I	10	0
			Pre	4	Eub	FM	1	44				Post	4	Eub	FM	1	6
			Pre	4	Eub	FM	2	0				Post	4	Eub	FM	2	27
			Pre	4	Eub	FM	3	0				Post	4	Eub	FM	3	0
			Pre	4	Eub	FM	4	0				Post	4	Eub	FM	4	0
			Pre	4	Eub	FM	5	0				Post	4	Eub	FM	5	200
			Pre	4	Eub	FM	6	0				Post	4	Eub	FM	6	72
			Pre	4	Eub	FM	7	0				Post	4	Eub	FM	7	13
			Pre	4	Eub	FM	8	0				Post	4	Eub	FM	8	0
			Pre	4	Eub	FM	9	0				Post	4	Eub	FM	9	30
			Pre	4	Eub	FM	10	0				Post	4	Eub	FM	10	34
			Pre	4	Eub	AM	1	0				Post	4	Eub	AM	1	50
			Pre	4	Eub	AM	2	0				Post	4	Eub	AM	2	14
			Pre	4	Eub	AM	3	0				Post	4	Eub	AM	3	6
			Pre	4	Eub	AM	4	0				Post	4	Eub	AM	4	46
			Pre	4	Eub	AM	5	0				Post	4	Eub	AM	5	0
			Pre	4	Eub	AM	6	0				Post	4	Eub	AM	6	0
			Pre	4	Eub	AM	7	13				Post	4	Eub	AM	7	24
			Pre	4	Eub	AM	8	0				Post	4	Eub	AM	8	48
			Pre	4	Eub	AM	9	0				Post	4	Eub	AM	9	0
			Pre	4	Eub	AM	10	0				Post	4	Eub	AM	10	20
			Pre	4	Eub	SE	1	0				Post	4	Eub	SE	1	0
			Pre	4	Eub	SE	2	0				Post	4	Eub	SE	2	1
			Pre	4	Eub	SE	3	0				Post	4	Eub	SE	3	0
			Pre	4	Eub	SE	4	20				Post	4	Eub	SE	4	2
			Pre	4	Eub	SE	5	0				Post	4	Eub	SE	5	0
			Pre	4	Eub	SE	6	0				Post	4	Eub	SE	6	0
			Pre	4	Eub	SE	7	0				Post	4	Eub	SE	7	0
			Pre	4	Eub	SE	8	0				Post	4	Eub	SE	8	0
			Pre	4	Eub	SE	9	0				Post	4	Eub	SE	9	0
			Pre	4	Eub	SE	10	0				Post	4	Eub	SE	10	0
			Pre	4	Eub	I	1	0				Post	4	Eub	I	1	0
			Pre	4	Eub	I	2	0				Post	4	Eub	I	2	0
			Pre	4	Eub	I	3	0				Post	4	Eub	I	3	0
			Pre	4	Eub	I	4	0				Post	4	Eub	I	4	0
			Pre	4	Eub	I	5	0				Post	4	Eub	I	5	0
			Pre	4	Eub	I	6	0				Post	4	Eub	I	6	0
			Pre	4	Eub	I	7	0				Post	4	Eub	I	7	0
			Pre	4	Eub	I	8	0				Post	4	Eub	I	8	0
			Pre	4	Eub	I	9	0				Post	4	Eub	I	9	0
			Pre	4	Eub	I	10	0				Post	4	Eub	I	10	0
