# Supplementary material for: Glucocorticoid and dietary effects on mucosal microbiota in canine inflammatory bowel disease
Source: PLoS One. 2019 Dec 30;14(12):e0226780. doi: 10.1371/journal.pone.0226780 (PMC6936794; doi:10.1371/journal.pone.0226780)
Supplement: S2 Table — (XLSX) [file pone.0226780.s002.xlsx]

## Sheet: Sheet1
			1038-1	control	colon	eub	lumen		1	32
			1038-1	control	colon	eub	lumen		2	0
			1038-1	control	colon	eub	lumen		3	6
			1038-1	control	colon	eub	lumen		4	48
			1038-1	control	colon	eub	lumen		5	0
			1038-1	control	colon	eub	lumen		6	0
			1038-1	control	colon	eub	lumen		7	0
			1038-1	control	colon	eub	lumen		8	9
			1038-1	control	colon	eub	lumen		9	0
			1038-1	control	colon	eub	lumen		10	4
			1038-1	control	colon	eub	mucus		1	0
			1038-1	control	colon	eub	mucus		2	0
			1038-1	control	colon	eub	mucus		3	0
			1038-1	control	colon	eub	mucus		4	0
			1038-1	control	colon	eub	mucus		5	0
			1038-1	control	colon	eub	mucus		6	0
			1038-1	control	colon	eub	mucus		7	0
			1038-1	control	colon	eub	mucus		8	0
			1038-1	control	colon	eub	mucus		9	0
			1038-1	control	colon	eub	mucus		10	0
			1038-1	control	colon	eub	attach		1	8
			1038-1	control	colon	eub	attach		2	0
			1038-1	control	colon	eub	attach		3	0
			1038-1	control	colon	eub	attach		4	0
			1038-1	control	colon	eub	attach		5	0
			1038-1	control	colon	eub	attach		6	0
			1038-1	control	colon	eub	attach		7	0
			1038-1	control	colon	eub	attach		8	0
			1038-1	control	colon	eub	attach		9	0
			1038-1	control	colon	eub	attach		10	0
			1038-1	control	colon	eub	invade		1	0
			1038-1	control	colon	eub	invade		2	0
			1038-1	control	colon	eub	invade		3	0
			1038-1	control	colon	eub	invade		4	0
			1038-1	control	colon	eub	invade		5	0
			1038-1	control	colon	eub	invade		6	0
			1038-1	control	colon	eub	invade		7	0
			1038-1	control	colon	eub	invade		8	0
			1038-1	control	colon	eub	invade		9	0
			1038-1	control	colon	eub	invade		10	0
			1038-1	control	colon	ebac	lumen		1	0
			1038-1	control	colon	ebac	lumen		2	0
			1038-1	control	colon	ebac	lumen		3	0
			1038-1	control	colon	ebac	lumen		4	0
			1038-1	control	colon	ebac	lumen		5	0
			1038-1	control	colon	ebac	lumen		6	0
			1038-1	control	colon	ebac	lumen		7	0
			1038-1	control	colon	ebac	lumen		8	0
			1038-1	control	colon	ebac	lumen		9	0
			1038-1	control	colon	ebac	lumen		10	0
			1038-1	control	colon	ebac	mucus		1	0
			1038-1	control	colon	ebac	mucus		2	0
			1038-1	control	colon	ebac	mucus		3	0
			1038-1	control	colon	ebac	mucus		4	0
			1038-1	control	colon	ebac	mucus		5	0
			1038-1	control	colon	ebac	mucus		6	0
			1038-1	control	colon	ebac	mucus		7	0
			1038-1	control	colon	ebac	mucus		8	0
			1038-1	control	colon	ebac	mucus		9	0
			1038-1	control	colon	ebac	mucus		10	0
			1038-1	control	colon	ebac	attach		1	0
			1038-1	control	colon	ebac	attach		2	0
			1038-1	control	colon	ebac	attach		3	0
			1038-1	control	colon	ebac	attach		4	0
			1038-1	control	colon	ebac	attach		5	0
			1038-1	control	colon	ebac	attach		6	0
			1038-1	control	colon	ebac	attach		7	0
			1038-1	control	colon	ebac	attach		8	0
			1038-1	control	colon	ebac	attach		9	0
			1038-1	control	colon	ebac	attach		10	0
			1038-1	control	colon	ebac	invade		1	0
			1038-1	control	colon	ebac	invade		2	0
			1038-1	control	colon	ebac	invade		3	0
			1038-1	control	colon	ebac	invade		4	0
			1038-1	control	colon	ebac	invade		5	0
			1038-1	control	colon	ebac	invade		6	0
			1038-1	control	colon	ebac	invade		7	0
			1038-1	control	colon	ebac	invade		8	0
			1038-1	control	colon	ebac	invade		9	0
			1038-1	control	colon	ebac	invade		10	0
			1038-1	control	colon	strep	lumen		1	0
			1038-1	control	colon	strep	lumen		2	0
			1038-1	control	colon	strep	lumen		3	0
			1038-1	control	colon	strep	lumen		4	0
			1038-1	control	colon	strep	lumen		5	0
			1038-1	control	colon	strep	lumen		6	0
			1038-1	control	colon	strep	lumen		7	0
			1038-1	control	colon	strep	lumen		8	0
			1038-1	control	colon	strep	lumen		9	0
			1038-1	control	colon	strep	lumen		10	0
			1038-1	control	colon	strep	mucus		1	0
			1038-1	control	colon	strep	mucus		2	0
			1038-1	control	colon	strep	mucus		3	0
			1038-1	control	colon	strep	mucus		4	0
			1038-1	control	colon	strep	mucus		5	0
			1038-1	control	colon	strep	mucus		6	0
			1038-1	control	colon	strep	mucus		7	0
			1038-1	control	colon	strep	mucus		8	0
			1038-1	control	colon	strep	mucus		9	0
			1038-1	control	colon	strep	mucus		10	0
			1038-1	control	colon	strep	attach		1	0
			1038-1	control	colon	strep	attach		2	0
			1038-1	control	colon	strep	attach		3	0
			1038-1	control	colon	strep	attach		4	0
			1038-1	control	colon	strep	attach		5	0
			1038-1	control	colon	strep	attach		6	0
			1038-1	control	colon	strep	attach		7	0
			1038-1	control	colon	strep	attach		8	0
			1038-1	control	colon	strep	attach		9	0
			1038-1	control	colon	strep	attach		10	0
			1038-1	control	colon	strep	invade		1	0
			1038-1	control	colon	strep	invade		2	0
			1038-1	control	colon	strep	invade		3	0
			1038-1	control	colon	strep	invade		4	0
			1038-1	control	colon	strep	invade		5	0
			1038-1	control	colon	strep	invade		6	0
			1038-1	control	colon	strep	invade		7	0
			1038-1	control	colon	strep	invade		8	0
			1038-1	control	colon	strep	invade		9	0
			1038-1	control	colon	strep	invade		10	0
			1038-1	control	colon	fecali	lumen		1	0
			1038-1	control	colon	fecali	lumen		2	0
			1038-1	control	colon	fecali	lumen		3	0
			1038-1	control	colon	fecali	lumen		4	0
			1038-1	control	colon	fecali	lumen		5	0
			1038-1	control	colon	fecali	lumen		6	0
			1038-1	control	colon	fecali	lumen		7	0
			1038-1	control	colon	fecali	lumen		8	0
			1038-1	control	colon	fecali	lumen		9	0
			1038-1	control	colon	fecali	lumen		10	0
			1038-1	control	colon	fecali	mucus		1	0
			1038-1	control	colon	fecali	mucus		2	22
			1038-1	control	colon	fecali	mucus		3	0
			1038-1	control	colon	fecali	mucus		4	0
			1038-1	control	colon	fecali	mucus		5	2
			1038-1	control	colon	fecali	mucus		6	0
			1038-1	control	colon	fecali	mucus		7	0
			1038-1	control	colon	fecali	mucus		8	0
			1038-1	control	colon	fecali	mucus		9	0
			1038-1	control	colon	fecali	mucus		10	0
			1038-1	control	colon	fecali	attach		1	0
			1038-1	control	colon	fecali	attach		2	0
			1038-1	control	colon	fecali	attach		3	0
			1038-1	control	colon	fecali	attach		4	0
			1038-1	control	colon	fecali	attach		5	0
			1038-1	control	colon	fecali	attach		6	0
			1038-1	control	colon	fecali	attach		7	0
			1038-1	control	colon	fecali	attach		8	0
			1038-1	control	colon	fecali	attach		9	0
			1038-1	control	colon	fecali	attach		10	0
			1038-1	control	colon	fecali	invade		1	0
			1038-1	control	colon	fecali	invade		2	0
			1038-1	control	colon	fecali	invade		3	0
			1038-1	control	colon	fecali	invade		4	0
			1038-1	control	colon	fecali	invade		5	0
			1038-1	control	colon	fecali	invade		6	0
			1038-1	control	colon	fecali	invade		7	0
			1038-1	control	colon	fecali	invade		8	0
			1038-1	control	colon	fecali	invade		9	0
			1038-1	control	colon	fecali	invade		10	0
			1038-1	control	colon	bifido	lumen		1	0
			1038-1	control	colon	bifido	lumen		2	0
			1038-1	control	colon	bifido	lumen		3	2
			1038-1	control	colon	bifido	lumen		4	0
			1038-1	control	colon	bifido	lumen		5	0
			1038-1	control	colon	bifido	lumen		6	0
			1038-1	control	colon	bifido	lumen		7	0
			1038-1	control	colon	bifido	lumen		8	0
			1038-1	control	colon	bifido	lumen		9	0
			1038-1	control	colon	bifido	lumen		10	0
			1038-1	control	colon	bifido	mucus		1	0
			1038-1	control	colon	bifido	mucus		2	0
			1038-1	control	colon	bifido	mucus		3	0
			1038-1	control	colon	bifido	mucus		4	0
			1038-1	control	colon	bifido	mucus		5	0
			1038-1	control	colon	bifido	mucus		6	0
			1038-1	control	colon	bifido	mucus		7	0
			1038-1	control	colon	bifido	mucus		8	0
			1038-1	control	colon	bifido	mucus		9	0
			1038-1	control	colon	bifido	mucus		10	0
			1038-1	control	colon	bifido	attach		1	0
			1038-1	control	colon	bifido	attach		2	0
			1038-1	control	colon	bifido	attach		3	0
			1038-1	control	colon	bifido	attach		4	0
			1038-1	control	colon	bifido	attach		5	0
			1038-1	control	colon	bifido	attach		6	0
			1038-1	control	colon	bifido	attach		7	0
			1038-1	control	colon	bifido	attach		8	0
			1038-1	control	colon	bifido	attach		9	0
			1038-1	control	colon	bifido	attach		10	0
			1038-1	control	colon	bifido	invade		1	0
			1038-1	control	colon	bifido	invade		2	0
			1038-1	control	colon	bifido	invade		3	0
			1038-1	control	colon	bifido	invade		4	0
			1038-1	control	colon	bifido	invade		5	0
			1038-1	control	colon	bifido	invade		6	0
			1038-1	control	colon	bifido	invade		7	0
			1038-1	control	colon	bifido	invade		8	0
			1038-1	control	colon	bifido	invade		9	0
			1038-1	control	colon	bifido	invade		10	0
			1038-1	control	colon	lab	lumen		1	0
			1038-1	control	colon	lab	lumen		2	0
			1038-1	control	colon	lab	lumen		3	0
			1038-1	control	colon	lab	lumen		4	0
			1038-1	control	colon	lab	lumen		5	0
			1038-1	control	colon	lab	lumen		6	0
			1038-1	control	colon	lab	lumen		7	0
			1038-1	control	colon	lab	lumen		8	0
			1038-1	control	colon	lab	lumen		9	0
			1038-1	control	colon	lab	lumen		10	0
			1038-1	control	colon	lab	mucus		1	0
			1038-1	control	colon	lab	mucus		2	0
			1038-1	control	colon	lab	mucus		3	0
			1038-1	control	colon	lab	mucus		4	0
			1038-1	control	colon	lab	mucus		5	0
			1038-1	control	colon	lab	mucus		6	0
			1038-1	control	colon	lab	mucus		7	0
			1038-1	control	colon	lab	mucus		8	0
			1038-1	control	colon	lab	mucus		9	0
			1038-1	control	colon	lab	mucus		10	0
			1038-1	control	colon	lab	attach		1	0
			1038-1	control	colon	lab	attach		2	0
			1038-1	control	colon	lab	attach		3	0
			1038-1	control	colon	lab	attach		4	0
			1038-1	control	colon	lab	attach		5	0
			1038-1	control	colon	lab	attach		6	0
			1038-1	control	colon	lab	attach		7	0
			1038-1	control	colon	lab	attach		8	0
			1038-1	control	colon	lab	attach		9	0
			1038-1	control	colon	lab	attach		10	0
			1038-1	control	colon	lab	invade		1	0
			1038-1	control	colon	lab	invade		2	0
			1038-1	control	colon	lab	invade		3	0
			1038-1	control	colon	lab	invade		4	0
			1038-1	control	colon	lab	invade		5	0
			1038-1	control	colon	lab	invade		6	0
			1038-1	control	colon	lab	invade		7	0
			1038-1	control	colon	lab	invade		8	0
			1038-1	control	colon	lab	invade		9	0
			1038-1	control	colon	lab	invade		10	0
			1038-2	control	colon	eub	lumen		1	0
			1038-2	control	colon	eub	lumen		2	37
			1038-2	control	colon	eub	lumen		3	20
			1038-2	control	colon	eub	lumen		4	0
			1038-2	control	colon	eub	lumen		5	50
			1038-2	control	colon	eub	lumen		6	23
			1038-2	control	colon	eub	lumen		7	0
			1038-2	control	colon	eub	lumen		8	0
			1038-2	control	colon	eub	lumen		9	14
			1038-2	control	colon	eub	lumen		10	0
			1038-2	control	colon	eub	mucus		1	9
			1038-2	control	colon	eub	mucus		2	0
			1038-2	control	colon	eub	mucus		3	0
			1038-2	control	colon	eub	mucus		4	11
			1038-2	control	colon	eub	mucus		5	0
			1038-2	control	colon	eub	mucus		6	0
			1038-2	control	colon	eub	mucus		7	0
			1038-2	control	colon	eub	mucus		8	0
			1038-2	control	colon	eub	mucus		9	0
			1038-2	control	colon	eub	mucus		10	0
			1038-2	control	colon	eub	attach		1	0
			1038-2	control	colon	eub	attach		2	2
			1038-2	control	colon	eub	attach		3	0
			1038-2	control	colon	eub	attach		4	0
			1038-2	control	colon	eub	attach		5	0
			1038-2	control	colon	eub	attach		6	0
			1038-2	control	colon	eub	attach		7	0
			1038-2	control	colon	eub	attach		8	0
			1038-2	control	colon	eub	attach		9	0
			1038-2	control	colon	eub	attach		10	0
			1038-2	control	colon	eub	invade		1	0
			1038-2	control	colon	eub	invade		2	0
			1038-2	control	colon	eub	invade		3	0
			1038-2	control	colon	eub	invade		4	0
			1038-2	control	colon	eub	invade		5	0
			1038-2	control	colon	eub	invade		6	0
			1038-2	control	colon	eub	invade		7	0
			1038-2	control	colon	eub	invade		8	0
			1038-2	control	colon	eub	invade		9	0
			1038-2	control	colon	eub	invade		10	0
			1038-2	control	colon	ebac	lumen		1	0
			1038-2	control	colon	ebac	lumen		2	0
			1038-2	control	colon	ebac	lumen		3	0
			1038-2	control	colon	ebac	lumen		4	0
			1038-2	control	colon	ebac	lumen		5	0
			1038-2	control	colon	ebac	lumen		6	0
			1038-2	control	colon	ebac	lumen		7	0
			1038-2	control	colon	ebac	lumen		8	0
			1038-2	control	colon	ebac	lumen		9	0
			1038-2	control	colon	ebac	lumen		10	0
			1038-2	control	colon	ebac	mucus		1	0
			1038-2	control	colon	ebac	mucus		2	0
			1038-2	control	colon	ebac	mucus		3	0
			1038-2	control	colon	ebac	mucus		4	0
			1038-2	control	colon	ebac	mucus		5	0
			1038-2	control	colon	ebac	mucus		6	0
			1038-2	control	colon	ebac	mucus		7	0
			1038-2	control	colon	ebac	mucus		8	0
			1038-2	control	colon	ebac	mucus		9	0
			1038-2	control	colon	ebac	mucus		10	0
			1038-2	control	colon	ebac	attach		1	0
			1038-2	control	colon	ebac	attach		2	0
			1038-2	control	colon	ebac	attach		3	0
			1038-2	control	colon	ebac	attach		4	0
			1038-2	control	colon	ebac	attach		5	0
			1038-2	control	colon	ebac	attach		6	0
			1038-2	control	colon	ebac	attach		7	0
			1038-2	control	colon	ebac	attach		8	0
			1038-2	control	colon	ebac	attach		9	0
			1038-2	control	colon	ebac	attach		10	0
			1038-2	control	colon	ebac	invade		1	0
			1038-2	control	colon	ebac	invade		2	0
			1038-2	control	colon	ebac	invade		3	0
			1038-2	control	colon	ebac	invade		4	0
			1038-2	control	colon	ebac	invade		5	0
			1038-2	control	colon	ebac	invade		6	0
			1038-2	control	colon	ebac	invade		7	0
			1038-2	control	colon	ebac	invade		8	0
			1038-2	control	colon	ebac	invade		9	0
			1038-2	control	colon	ebac	invade		10	0
			1038-2	control	colon	strep	lumen		1	0
			1038-2	control	colon	strep	lumen		2	37
			1038-2	control	colon	strep	lumen		3	20
			1038-2	control	colon	strep	lumen		4	0
			1038-2	control	colon	strep	lumen		5	50
			1038-2	control	colon	strep	lumen		6	23
			1038-2	control	colon	strep	lumen		7	0
			1038-2	control	colon	strep	lumen		8	0
			1038-2	control	colon	strep	lumen		9	14
			1038-2	control	colon	strep	lumen		10	0
			1038-2	control	colon	strep	mucus		1	9
			1038-2	control	colon	strep	mucus		2	0
			1038-2	control	colon	strep	mucus		3	0
			1038-2	control	colon	strep	mucus		4	11
			1038-2	control	colon	strep	mucus		5	0
			1038-2	control	colon	strep	mucus		6	0
			1038-2	control	colon	strep	mucus		7	0
			1038-2	control	colon	strep	mucus		8	0
			1038-2	control	colon	strep	mucus		9	0
			1038-2	control	colon	strep	mucus		10	0
			1038-2	control	colon	strep	attach		1	0
			1038-2	control	colon	strep	attach		2	0
			1038-2	control	colon	strep	attach		3	0
			1038-2	control	colon	strep	attach		4	0
			1038-2	control	colon	strep	attach		5	0
			1038-2	control	colon	strep	attach		6	2
			1038-2	control	colon	strep	attach		7	0
			1038-2	control	colon	strep	attach		8	0
			1038-2	control	colon	strep	attach		9	0
			1038-2	control	colon	strep	attach		10	0
			1038-2	control	colon	strep	invade		1	0
			1038-2	control	colon	strep	invade		2	0
			1038-2	control	colon	strep	invade		3	0
			1038-2	control	colon	strep	invade		4	0
			1038-2	control	colon	strep	invade		5	0
			1038-2	control	colon	strep	invade		6	0
			1038-2	control	colon	strep	invade		7	0
			1038-2	control	colon	strep	invade		8	0
			1038-2	control	colon	strep	invade		9	0
			1038-2	control	colon	strep	invade		10	0
			1038-2	control	colon	fecali	lumen		1	8
			1038-2	control	colon	fecali	lumen		2	0
			1038-2	control	colon	fecali	lumen		3	0
			1038-2	control	colon	fecali	lumen		4	0
			1038-2	control	colon	fecali	lumen		5	27
			1038-2	control	colon	fecali	lumen		6	18
			1038-2	control	colon	fecali	lumen		7	0
			1038-2	control	colon	fecali	lumen		8	0
			1038-2	control	colon	fecali	lumen		9	12
			1038-2	control	colon	fecali	lumen		10	0
			1038-2	control	colon	fecali	mucus		1	0
			1038-2	control	colon	fecali	mucus		2	0
			1038-2	control	colon	fecali	mucus		3	7
			1038-2	control	colon	fecali	mucus		4	0
			1038-2	control	colon	fecali	mucus		5	0
			1038-2	control	colon	fecali	mucus		6	0
			1038-2	control	colon	fecali	mucus		7	10
			1038-2	control	colon	fecali	mucus		8	0
			1038-2	control	colon	fecali	mucus		9	0
			1038-2	control	colon	fecali	mucus		10	0
			1038-2	control	colon	fecali	attach		1	0
			1038-2	control	colon	fecali	attach		2	3
			1038-2	control	colon	fecali	attach		3	2
			1038-2	control	colon	fecali	attach		4	0
			1038-2	control	colon	fecali	attach		5	0
			1038-2	control	colon	fecali	attach		6	0
			1038-2	control	colon	fecali	attach		7	0
			1038-2	control	colon	fecali	attach		8	0
			1038-2	control	colon	fecali	attach		9	0
			1038-2	control	colon	fecali	attach		10	0
			1038-2	control	colon	fecali	invade		1	0
			1038-2	control	colon	fecali	invade		2	0
			1038-2	control	colon	fecali	invade		3	0
			1038-2	control	colon	fecali	invade		4	0
			1038-2	control	colon	fecali	invade		5	0
			1038-2	control	colon	fecali	invade		6	0
			1038-2	control	colon	fecali	invade		7	0
			1038-2	control	colon	fecali	invade		8	0
			1038-2	control	colon	fecali	invade		9	0
			1038-2	control	colon	fecali	invade		10	0
			1038-2	control	colon	bifido	lumen		1	0
			1038-2	control	colon	bifido	lumen		2	0
			1038-2	control	colon	bifido	lumen		3	0
			1038-2	control	colon	bifido	lumen		4	0
			1038-2	control	colon	bifido	lumen		5	3
			1038-2	control	colon	bifido	lumen		6	0
			1038-2	control	colon	bifido	lumen		7	0
			1038-2	control	colon	bifido	lumen		8	0
			1038-2	control	colon	bifido	lumen		9	0
			1038-2	control	colon	bifido	lumen		10	0
			1038-2	control	colon	bifido	mucus		1	0
			1038-2	control	colon	bifido	mucus		2	0
			1038-2	control	colon	bifido	mucus		3	0
			1038-2	control	colon	bifido	mucus		4	0
			1038-2	control	colon	bifido	mucus		5	0
			1038-2	control	colon	bifido	mucus		6	0
			1038-2	control	colon	bifido	mucus		7	0
			1038-2	control	colon	bifido	mucus		8	0
			1038-2	control	colon	bifido	mucus		9	0
			1038-2	control	colon	bifido	mucus		10	0
			1038-2	control	colon	bifido	attach		1	0
			1038-2	control	colon	bifido	attach		2	0
			1038-2	control	colon	bifido	attach		3	0
			1038-2	control	colon	bifido	attach		4	0
			1038-2	control	colon	bifido	attach		5	0
			1038-2	control	colon	bifido	attach		6	0
			1038-2	control	colon	bifido	attach		7	0
			1038-2	control	colon	bifido	attach		8	0
			1038-2	control	colon	bifido	attach		9	0
			1038-2	control	colon	bifido	attach		10	0
			1038-2	control	colon	bifido	invade		1	0
			1038-2	control	colon	bifido	invade		2	0
			1038-2	control	colon	bifido	invade		3	0
			1038-2	control	colon	bifido	invade		4	0
			1038-2	control	colon	bifido	invade		5	0
			1038-2	control	colon	bifido	invade		6	0
			1038-2	control	colon	bifido	invade		7	0
			1038-2	control	colon	bifido	invade		8	0
			1038-2	control	colon	bifido	invade		9	0
			1038-2	control	colon	bifido	invade		10	0
			1038-2	control	colon	lab	lumen		1	6
			1038-2	control	colon	lab	lumen		2	10
			1038-2	control	colon	lab	lumen		3	5
			1038-2	control	colon	lab	lumen		4	0
			1038-2	control	colon	lab	lumen		5	8
			1038-2	control	colon	lab	lumen		6	0
			1038-2	control	colon	lab	lumen		7	0
			1038-2	control	colon	lab	lumen		8	0
			1038-2	control	colon	lab	lumen		9	3
			1038-2	control	colon	lab	lumen		10	0
			1038-2	control	colon	lab	mucus		1	0
			1038-2	control	colon	lab	mucus		2	0
			1038-2	control	colon	lab	mucus		3	0
			1038-2	control	colon	lab	mucus		4	0
			1038-2	control	colon	lab	mucus		5	0
			1038-2	control	colon	lab	mucus		6	0
			1038-2	control	colon	lab	mucus		7	0
			1038-2	control	colon	lab	mucus		8	0
			1038-2	control	colon	lab	mucus		9	0
			1038-2	control	colon	lab	mucus		10	0
			1038-2	control	colon	lab	attach		1	0
			1038-2	control	colon	lab	attach		2	0
			1038-2	control	colon	lab	attach		3	0
			1038-2	control	colon	lab	attach		4	0
			1038-2	control	colon	lab	attach		5	0
			1038-2	control	colon	lab	attach		6	0
			1038-2	control	colon	lab	attach		7	0
			1038-2	control	colon	lab	attach		8	0
			1038-2	control	colon	lab	attach		9	0
			1038-2	control	colon	lab	attach		10	0
			1038-2	control	colon	lab	invade		1	0
			1038-2	control	colon	lab	invade		2	0
			1038-2	control	colon	lab	invade		3	0
			1038-2	control	colon	lab	invade		4	0
			1038-2	control	colon	lab	invade		5	0
			1038-2	control	colon	lab	invade		6	0
			1038-2	control	colon	lab	invade		7	0
			1038-2	control	colon	lab	invade		8	0
			1038-2	control	colon	lab	invade		9	0
			1038-2	control	colon	lab	invade		10	0
			1038-3	control	colon	eub	lumen		1	0
			1038-3	control	colon	eub	lumen		2	0
			1038-3	control	colon	eub	lumen		3	0
			1038-3	control	colon	eub	lumen		4	0
			1038-3	control	colon	eub	lumen		5	0
			1038-3	control	colon	eub	lumen		6	0
			1038-3	control	colon	eub	lumen		7	0
			1038-3	control	colon	eub	lumen		8	0
			1038-3	control	colon	eub	lumen		9	0
			1038-3	control	colon	eub	lumen		10	0
			1038-3	control	colon	eub	mucus		1	10
			1038-3	control	colon	eub	mucus		2	6
			1038-3	control	colon	eub	mucus		3	15
			1038-3	control	colon	eub	mucus		4	10
			1038-3	control	colon	eub	mucus		5	14
			1038-3	control	colon	eub	mucus		6	51
			1038-3	control	colon	eub	mucus		7	0
			1038-3	control	colon	eub	mucus		8	56
			1038-3	control	colon	eub	mucus		9	21
			1038-3	control	colon	eub	mucus		10	0
			1038-3	control	colon	eub	attach		1	4
			1038-3	control	colon	eub	attach		2	0
			1038-3	control	colon	eub	attach		3	2
			1038-3	control	colon	eub	attach		4	5
			1038-3	control	colon	eub	attach		5	16
			1038-3	control	colon	eub	attach		6	4
			1038-3	control	colon	eub	attach		7	29
			1038-3	control	colon	eub	attach		8	0
			1038-3	control	colon	eub	attach		9	13
			1038-3	control	colon	eub	attach		10	0
			1038-3	control	colon	eub	invade		1	1
			1038-3	control	colon	eub	invade		2	3
			1038-3	control	colon	eub	invade		3	6
			1038-3	control	colon	eub	invade		4	0
			1038-3	control	colon	eub	invade		5	0
			1038-3	control	colon	eub	invade		6	0
			1038-3	control	colon	eub	invade		7	0
			1038-3	control	colon	eub	invade		8	0
			1038-3	control	colon	eub	invade		9	0
			1038-3	control	colon	eub	invade		10	0
			1038-3	control	colon	ebac	lumen		1	0
			1038-3	control	colon	ebac	lumen		2	0
			1038-3	control	colon	ebac	lumen		3	0
			1038-3	control	colon	ebac	lumen		4	0
			1038-3	control	colon	ebac	lumen		5	0
			1038-3	control	colon	ebac	lumen		6	0
			1038-3	control	colon	ebac	lumen		7	0
			1038-3	control	colon	ebac	lumen		8	0
			1038-3	control	colon	ebac	lumen		9	0
			1038-3	control	colon	ebac	lumen		10	0
			1038-3	control	colon	ebac	mucus		1	0
			1038-3	control	colon	ebac	mucus		2	0
			1038-3	control	colon	ebac	mucus		3	0
			1038-3	control	colon	ebac	mucus		4	0
			1038-3	control	colon	ebac	mucus		5	0
			1038-3	control	colon	ebac	mucus		6	0
			1038-3	control	colon	ebac	mucus		7	0
			1038-3	control	colon	ebac	mucus		8	0
			1038-3	control	colon	ebac	mucus		9	0
			1038-3	control	colon	ebac	mucus		10	0
			1038-3	control	colon	ebac	attach		1	0
			1038-3	control	colon	ebac	attach		2	0
			1038-3	control	colon	ebac	attach		3	0
			1038-3	control	colon	ebac	attach		4	0
			1038-3	control	colon	ebac	attach		5	0
			1038-3	control	colon	ebac	attach		6	0
			1038-3	control	colon	ebac	attach		7	0
			1038-3	control	colon	ebac	attach		8	0
			1038-3	control	colon	ebac	attach		9	0
			1038-3	control	colon	ebac	attach		10	0
			1038-3	control	colon	ebac	invade		1	0
			1038-3	control	colon	ebac	invade		2	0
			1038-3	control	colon	ebac	invade		3	0
			1038-3	control	colon	ebac	invade		4	0
			1038-3	control	colon	ebac	invade		5	0
			1038-3	control	colon	ebac	invade		6	0
			1038-3	control	colon	ebac	invade		7	0
			1038-3	control	colon	ebac	invade		8	0
			1038-3	control	colon	ebac	invade		9	0
			1038-3	control	colon	ebac	invade		10	0
			1038-3	control	colon	strep	lumen		1	0
			1038-3	control	colon	strep	lumen		2	0
			1038-3	control	colon	strep	lumen		3	0
			1038-3	control	colon	strep	lumen		4	0
			1038-3	control	colon	strep	lumen		5	0
			1038-3	control	colon	strep	lumen		6	0
			1038-3	control	colon	strep	lumen		7	0
			1038-3	control	colon	strep	lumen		8	0
			1038-3	control	colon	strep	lumen		9	0
			1038-3	control	colon	strep	lumen		10	0
			1038-3	control	colon	strep	mucus		1	18
			1038-3	control	colon	strep	mucus		2	10
			1038-3	control	colon	strep	mucus		3	11
			1038-3	control	colon	strep	mucus		4	0
			1038-3	control	colon	strep	mucus		5	4
			1038-3	control	colon	strep	mucus		6	2
			1038-3	control	colon	strep	mucus		7	6
			1038-3	control	colon	strep	mucus		8	0
			1038-3	control	colon	strep	mucus		9	0
			1038-3	control	colon	strep	mucus		10	0
			1038-3	control	colon	strep	attach		1	0
			1038-3	control	colon	strep	attach		2	0
			1038-3	control	colon	strep	attach		3	3
			1038-3	control	colon	strep	attach		4	6
			1038-3	control	colon	strep	attach		5	12
			1038-3	control	colon	strep	attach		6	1
			1038-3	control	colon	strep	attach		7	0
			1038-3	control	colon	strep	attach		8	0
			1038-3	control	colon	strep	attach		9	0
			1038-3	control	colon	strep	attach		10	0
			1038-3	control	colon	strep	invade		1	0
			1038-3	control	colon	strep	invade		2	0
			1038-3	control	colon	strep	invade		3	0
			1038-3	control	colon	strep	invade		4	0
			1038-3	control	colon	strep	invade		5	0
			1038-3	control	colon	strep	invade		6	0
			1038-3	control	colon	strep	invade		7	0
			1038-3	control	colon	strep	invade		8	0
			1038-3	control	colon	strep	invade		9	0
			1038-3	control	colon	strep	invade		10	0
			1038-3	control	colon	fecali	lumen		1	5
			1038-3	control	colon	fecali	lumen		2	0
			1038-3	control	colon	fecali	lumen		3	0
			1038-3	control	colon	fecali	lumen		4	0
			1038-3	control	colon	fecali	lumen		5	0
			1038-3	control	colon	fecali	lumen		6	0
			1038-3	control	colon	fecali	lumen		7	0
			1038-3	control	colon	fecali	lumen		8	0
			1038-3	control	colon	fecali	lumen		9	0
			1038-3	control	colon	fecali	lumen		10	0
			1038-3	control	colon	fecali	mucus		1	3
			1038-3	control	colon	fecali	mucus		2	5
			1038-3	control	colon	fecali	mucus		3	4
			1038-3	control	colon	fecali	mucus		4	3
			1038-3	control	colon	fecali	mucus		5	0
			1038-3	control	colon	fecali	mucus		6	8
			1038-3	control	colon	fecali	mucus		7	9
			1038-3	control	colon	fecali	mucus		8	0
			1038-3	control	colon	fecali	mucus		9	16
			1038-3	control	colon	fecali	mucus		10	23
			1038-3	control	colon	fecali	attach		1	0
			1038-3	control	colon	fecali	attach		2	0
			1038-3	control	colon	fecali	attach		3	4
			1038-3	control	colon	fecali	attach		4	2
			1038-3	control	colon	fecali	attach		5	0
			1038-3	control	colon	fecali	attach		6	2
			1038-3	control	colon	fecali	attach		7	1
			1038-3	control	colon	fecali	attach		8	8
			1038-3	control	colon	fecali	attach		9	0
			1038-3	control	colon	fecali	attach		10	7
			1038-3	control	colon	fecali	invade		1	0
			1038-3	control	colon	fecali	invade		2	0
			1038-3	control	colon	fecali	invade		3	0
			1038-3	control	colon	fecali	invade		4	1
			1038-3	control	colon	fecali	invade		5	2
			1038-3	control	colon	fecali	invade		6	0
			1038-3	control	colon	fecali	invade		7	0
			1038-3	control	colon	fecali	invade		8	0
			1038-3	control	colon	fecali	invade		9	0
			1038-3	control	colon	fecali	invade		10	0
			1038-3	control	colon	bifido	lumen		1	11
			1038-3	control	colon	bifido	lumen		2	0
			1038-3	control	colon	bifido	lumen		3	0
			1038-3	control	colon	bifido	lumen		4	0
			1038-3	control	colon	bifido	lumen		5	0
			1038-3	control	colon	bifido	lumen		6	0
			1038-3	control	colon	bifido	lumen		7	0
			1038-3	control	colon	bifido	lumen		8	0
			1038-3	control	colon	bifido	lumen		9	0
			1038-3	control	colon	bifido	lumen		10	0
			1038-3	control	colon	bifido	mucus		1	7
			1038-3	control	colon	bifido	mucus		2	6
			1038-3	control	colon	bifido	mucus		3	11
			1038-3	control	colon	bifido	mucus		4	0
			1038-3	control	colon	bifido	mucus		5	2
			1038-3	control	colon	bifido	mucus		6	0
			1038-3	control	colon	bifido	mucus		7	0
			1038-3	control	colon	bifido	mucus		8	0
			1038-3	control	colon	bifido	mucus		9	0
			1038-3	control	colon	bifido	mucus		10	0
			1038-3	control	colon	bifido	attach		1	0
			1038-3	control	colon	bifido	attach		2	0
			1038-3	control	colon	bifido	attach		3	2
			1038-3	control	colon	bifido	attach		4	4
			1038-3	control	colon	bifido	attach		5	3
			1038-3	control	colon	bifido	attach		6	0
			1038-3	control	colon	bifido	attach		7	0
			1038-3	control	colon	bifido	attach		8	0
			1038-3	control	colon	bifido	attach		9	0
			1038-3	control	colon	bifido	attach		10	0
			1038-3	control	colon	bifido	invade		1	0
			1038-3	control	colon	bifido	invade		2	0
			1038-3	control	colon	bifido	invade		3	3
			1038-3	control	colon	bifido	invade		4	0
			1038-3	control	colon	bifido	invade		5	0
			1038-3	control	colon	bifido	invade		6	0
			1038-3	control	colon	bifido	invade		7	0
			1038-3	control	colon	bifido	invade		8	0
			1038-3	control	colon	bifido	invade		9	0
			1038-3	control	colon	bifido	invade		10	0
			1038-3	control	colon	lab	lumen		1	0
			1038-3	control	colon	lab	lumen		2	0
			1038-3	control	colon	lab	lumen		3	0
			1038-3	control	colon	lab	lumen		4	0
			1038-3	control	colon	lab	lumen		5	0
			1038-3	control	colon	lab	lumen		6	0
			1038-3	control	colon	lab	lumen		7	0
			1038-3	control	colon	lab	lumen		8	0
			1038-3	control	colon	lab	lumen		9	0
			1038-3	control	colon	lab	lumen		10	0
			1038-3	control	colon	lab	mucus		1	0
			1038-3	control	colon	lab	mucus		2	0
			1038-3	control	colon	lab	mucus		3	0
			1038-3	control	colon	lab	mucus		4	0
			1038-3	control	colon	lab	mucus		5	0
			1038-3	control	colon	lab	mucus		6	0
			1038-3	control	colon	lab	mucus		7	0
			1038-3	control	colon	lab	mucus		8	0
			1038-3	control	colon	lab	mucus		9	0
			1038-3	control	colon	lab	mucus		10	0
			1038-3	control	colon	lab	attach		1	0
			1038-3	control	colon	lab	attach		2	0
			1038-3	control	colon	lab	attach		3	0
			1038-3	control	colon	lab	attach		4	0
			1038-3	control	colon	lab	attach		5	0
			1038-3	control	colon	lab	attach		6	0
			1038-3	control	colon	lab	attach		7	0
			1038-3	control	colon	lab	attach		8	0
			1038-3	control	colon	lab	attach		9	0
			1038-3	control	colon	lab	attach		10	0
			1038-3	control	colon	lab	invade		1	0
			1038-3	control	colon	lab	invade		2	0
			1038-3	control	colon	lab	invade		3	0
			1038-3	control	colon	lab	invade		4	0
			1038-3	control	colon	lab	invade		5	0
			1038-3	control	colon	lab	invade		6	0
			1038-3	control	colon	lab	invade		7	0
			1038-3	control	colon	lab	invade		8	0
			1038-3	control	colon	lab	invade		9	0
			1038-3	control	colon	lab	invade		10	0
			1038-4	control	colon	eub	lumen		1	0
			1038-4	control	colon	eub	lumen		2	0
			1038-4	control	colon	eub	lumen		3	0
			1038-4	control	colon	eub	lumen		4	0
			1038-4	control	colon	eub	lumen		5	0
			1038-4	control	colon	eub	lumen		6	79
			1038-4	control	colon	eub	lumen		7	102
			1038-4	control	colon	eub	lumen		8	49
			1038-4	control	colon	eub	lumen		9	0
			1038-4	control	colon	eub	lumen		10	0
			1038-4	control	colon	eub	mucus		1	7
			1038-4	control	colon	eub	mucus		2	17
			1038-4	control	colon	eub	mucus		3	31
			1038-4	control	colon	eub	mucus		4	7
			1038-4	control	colon	eub	mucus		5	0
			1038-4	control	colon	eub	mucus		6	0
			1038-4	control	colon	eub	mucus		7	0
			1038-4	control	colon	eub	mucus		8	0
			1038-4	control	colon	eub	mucus		9	54
			1038-4	control	colon	eub	mucus		10	46
			1038-4	control	colon	eub	attach		1	2
			1038-4	control	colon	eub	attach		2	0
			1038-4	control	colon	eub	attach		3	2
			1038-4	control	colon	eub	attach		4	2
			1038-4	control	colon	eub	attach		5	23
			1038-4	control	colon	eub	attach		6	0
			1038-4	control	colon	eub	attach		7	0
			1038-4	control	colon	eub	attach		8	0
			1038-4	control	colon	eub	attach		9	0
			1038-4	control	colon	eub	attach		10	0
			1038-4	control	colon	eub	invade		1	0
			1038-4	control	colon	eub	invade		2	0
			1038-4	control	colon	eub	invade		3	0
			1038-4	control	colon	eub	invade		4	0
			1038-4	control	colon	eub	invade		5	0
			1038-4	control	colon	eub	invade		6	0
			1038-4	control	colon	eub	invade		7	0
			1038-4	control	colon	eub	invade		8	0
			1038-4	control	colon	eub	invade		9	0
			1038-4	control	colon	eub	invade		10	0
			1038-4	control	colon	ebac	lumen		1	5
			1038-4	control	colon	ebac	lumen		2	10
			1038-4	control	colon	ebac	lumen		3	0
			1038-4	control	colon	ebac	lumen		4	30
			1038-4	control	colon	ebac	lumen		5	0
			1038-4	control	colon	ebac	lumen		6	0
			1038-4	control	colon	ebac	lumen		7	0
			1038-4	control	colon	ebac	lumen		8	0
			1038-4	control	colon	ebac	lumen		9	0
			1038-4	control	colon	ebac	lumen		10	0
			1038-4	control	colon	ebac	mucus		1	0
			1038-4	control	colon	ebac	mucus		2	0
			1038-4	control	colon	ebac	mucus		3	19
			1038-4	control	colon	ebac	mucus		4	0
			1038-4	control	colon	ebac	mucus		5	44
			1038-4	control	colon	ebac	mucus		6	51
			1038-4	control	colon	ebac	mucus		7	27
			1038-4	control	colon	ebac	mucus		8	47
			1038-4	control	colon	ebac	mucus		9	38
			1038-4	control	colon	ebac	mucus		10	4
			1038-4	control	colon	ebac	attach		1	0
			1038-4	control	colon	ebac	attach		2	0
			1038-4	control	colon	ebac	attach		3	0
			1038-4	control	colon	ebac	attach		4	0
			1038-4	control	colon	ebac	attach		5	0
			1038-4	control	colon	ebac	attach		6	0
			1038-4	control	colon	ebac	attach		7	0
			1038-4	control	colon	ebac	attach		8	0
			1038-4	control	colon	ebac	attach		9	0
			1038-4	control	colon	ebac	attach		10	0
			1038-4	control	colon	ebac	invade		1	0
			1038-4	control	colon	ebac	invade		2	0
			1038-4	control	colon	ebac	invade		3	0
			1038-4	control	colon	ebac	invade		4	0
			1038-4	control	colon	ebac	invade		5	0
			1038-4	control	colon	ebac	invade		6	0
			1038-4	control	colon	ebac	invade		7	0
			1038-4	control	colon	ebac	invade		8	0
			1038-4	control	colon	ebac	invade		9	0
			1038-4	control	colon	ebac	invade		10	0
			1038-4	control	colon	strep	lumen		1	39
			1038-4	control	colon	strep	lumen		2	70
			1038-4	control	colon	strep	lumen		3	36
			1038-4	control	colon	strep	lumen		4	0
			1038-4	control	colon	strep	lumen		5	0
			1038-4	control	colon	strep	lumen		6	5
			1038-4	control	colon	strep	lumen		7	20
			1038-4	control	colon	strep	lumen		8	28
			1038-4	control	colon	strep	lumen		9	56
			1038-4	control	colon	strep	lumen		10	0
			1038-4	control	colon	strep	mucus		1	0
			1038-4	control	colon	strep	mucus		2	0
			1038-4	control	colon	strep	mucus		3	0
			1038-4	control	colon	strep	mucus		4	0
			1038-4	control	colon	strep	mucus		5	4
			1038-4	control	colon	strep	mucus		6	0
			1038-4	control	colon	strep	mucus		7	0
			1038-4	control	colon	strep	mucus		8	0
			1038-4	control	colon	strep	mucus		9	0
			1038-4	control	colon	strep	mucus		10	30
			1038-4	control	colon	strep	attach		1	0
			1038-4	control	colon	strep	attach		2	0
			1038-4	control	colon	strep	attach		3	0
			1038-4	control	colon	strep	attach		4	3
			1038-4	control	colon	strep	attach		5	0
			1038-4	control	colon	strep	attach		6	0
			1038-4	control	colon	strep	attach		7	0
			1038-4	control	colon	strep	attach		8	0
			1038-4	control	colon	strep	attach		9	0
			1038-4	control	colon	strep	attach		10	0
			1038-4	control	colon	strep	invade		1	0
			1038-4	control	colon	strep	invade		2	0
			1038-4	control	colon	strep	invade		3	0
			1038-4	control	colon	strep	invade		4	0
			1038-4	control	colon	strep	invade		5	0
			1038-4	control	colon	strep	invade		6	12
			1038-4	control	colon	strep	invade		7	0
			1038-4	control	colon	strep	invade		8	0
			1038-4	control	colon	strep	invade		9	0
			1038-4	control	colon	strep	invade		10	0
			1038-4	control	colon	fecali	lumen		1	22
			1038-4	control	colon	fecali	lumen		2	16
			1038-4	control	colon	fecali	lumen		3	12
			1038-4	control	colon	fecali	lumen		4	0
			1038-4	control	colon	fecali	lumen		5	6
			1038-4	control	colon	fecali	lumen		6	19
			1038-4	control	colon	fecali	lumen		7	11
			1038-4	control	colon	fecali	lumen		8	21
			1038-4	control	colon	fecali	lumen		9	0
			1038-4	control	colon	fecali	lumen		10	33
			1038-4	control	colon	fecali	mucus		1	0
			1038-4	control	colon	fecali	mucus		2	4
			1038-4	control	colon	fecali	mucus		3	0
			1038-4	control	colon	fecali	mucus		4	16
			1038-4	control	colon	fecali	mucus		5	0
			1038-4	control	colon	fecali	mucus		6	0
			1038-4	control	colon	fecali	mucus		7	0
			1038-4	control	colon	fecali	mucus		8	0
			1038-4	control	colon	fecali	mucus		9	12
			1038-4	control	colon	fecali	mucus		10	0
			1038-4	control	colon	fecali	attach		1	0
			1038-4	control	colon	fecali	attach		2	0
			1038-4	control	colon	fecali	attach		3	0
			1038-4	control	colon	fecali	attach		4	0
			1038-4	control	colon	fecali	attach		5	0
			1038-4	control	colon	fecali	attach		6	0
			1038-4	control	colon	fecali	attach		7	7
			1038-4	control	colon	fecali	attach		8	4
			1038-4	control	colon	fecali	attach		9	1
			1038-4	control	colon	fecali	attach		10	0
			1038-4	control	colon	fecali	invade		1	0
			1038-4	control	colon	fecali	invade		2	0
			1038-4	control	colon	fecali	invade		3	0
			1038-4	control	colon	fecali	invade		4	0
			1038-4	control	colon	fecali	invade		5	0
			1038-4	control	colon	fecali	invade		6	0
			1038-4	control	colon	fecali	invade		7	0
			1038-4	control	colon	fecali	invade		8	0
			1038-4	control	colon	fecali	invade		9	0
			1038-4	control	colon	fecali	invade		10	0
			1038-4	control	colon	bifido	lumen		1	7
			1038-4	control	colon	bifido	lumen		2	0
			1038-4	control	colon	bifido	lumen		3	0
			1038-4	control	colon	bifido	lumen		4	0
			1038-4	control	colon	bifido	lumen		5	1
			1038-4	control	colon	bifido	lumen		6	14
			1038-4	control	colon	bifido	lumen		7	0
			1038-4	control	colon	bifido	lumen		8	0
			1038-4	control	colon	bifido	lumen		9	5
			1038-4	control	colon	bifido	lumen		10	12
			1038-4	control	colon	bifido	mucus		1	0
			1038-4	control	colon	bifido	mucus		2	0
			1038-4	control	colon	bifido	mucus		3	0
			1038-4	control	colon	bifido	mucus		4	5
			1038-4	control	colon	bifido	mucus		5	0
			1038-4	control	colon	bifido	mucus		6	0
			1038-4	control	colon	bifido	mucus		7	0
			1038-4	control	colon	bifido	mucus		8	0
			1038-4	control	colon	bifido	mucus		9	0
			1038-4	control	colon	bifido	mucus		10	0
			1038-4	control	colon	bifido	attach		1	0
			1038-4	control	colon	bifido	attach		2	0
			1038-4	control	colon	bifido	attach		3	0
			1038-4	control	colon	bifido	attach		4	0
			1038-4	control	colon	bifido	attach		5	0
			1038-4	control	colon	bifido	attach		6	0
			1038-4	control	colon	bifido	attach		7	0
			1038-4	control	colon	bifido	attach		8	0
			1038-4	control	colon	bifido	attach		9	0
			1038-4	control	colon	bifido	attach		10	0
			1038-4	control	colon	bifido	invade		1	0
			1038-4	control	colon	bifido	invade		2	0
			1038-4	control	colon	bifido	invade		3	0
			1038-4	control	colon	bifido	invade		4	0
			1038-4	control	colon	bifido	invade		5	0
			1038-4	control	colon	bifido	invade		6	0
			1038-4	control	colon	bifido	invade		7	0
			1038-4	control	colon	bifido	invade		8	0
			1038-4	control	colon	bifido	invade		9	0
			1038-4	control	colon	bifido	invade		10	0
			1038-4	control	colon	lab	lumen		1	51
			1038-4	control	colon	lab	lumen		2	44
			1038-4	control	colon	lab	lumen		3	16
			1038-4	control	colon	lab	lumen		4	0
			1038-4	control	colon	lab	lumen		5	5
			1038-4	control	colon	lab	lumen		6	0
			1038-4	control	colon	lab	lumen		7	0
			1038-4	control	colon	lab	lumen		8	1
			1038-4	control	colon	lab	lumen		9	0
			1038-4	control	colon	lab	lumen		10	0
			1038-4	control	colon	lab	mucus		1	0
			1038-4	control	colon	lab	mucus		2	0
			1038-4	control	colon	lab	mucus		3	0
			1038-4	control	colon	lab	mucus		4	0
			1038-4	control	colon	lab	mucus		5	0
			1038-4	control	colon	lab	mucus		6	0
			1038-4	control	colon	lab	mucus		7	0
			1038-4	control	colon	lab	mucus		8	0
			1038-4	control	colon	lab	mucus		9	0
			1038-4	control	colon	lab	mucus		10	0
			1038-4	control	colon	lab	attach		1	0
			1038-4	control	colon	lab	attach		2	0
			1038-4	control	colon	lab	attach		3	0
			1038-4	control	colon	lab	attach		4	0
			1038-4	control	colon	lab	attach		5	0
			1038-4	control	colon	lab	attach		6	0
			1038-4	control	colon	lab	attach		7	0
			1038-4	control	colon	lab	attach		8	0
			1038-4	control	colon	lab	attach		9	0
			1038-4	control	colon	lab	attach		10	0
			1038-4	control	colon	lab	invade		1	0
			1038-4	control	colon	lab	invade		2	0
			1038-4	control	colon	lab	invade		3	0
			1038-4	control	colon	lab	invade		4	0
			1038-4	control	colon	lab	invade		5	0
			1038-4	control	colon	lab	invade		6	0
			1038-4	control	colon	lab	invade		7	0
			1038-4	control	colon	lab	invade		8	0
			1038-4	control	colon	lab	invade		9	0
			1038-4	control	colon	lab	invade		10	0
			C 1141	control	colon	eub	lumen		1	130
			C 1141	control	colon	eub	lumen		2	0
			C 1141	control	colon	eub	lumen		3	0
			C 1141	control	colon	eub	lumen		4	0
			C 1141	control	colon	eub	lumen		5	0
			C 1141	control	colon	eub	lumen		6	55
			C 1141	control	colon	eub	lumen		7	111
			C 1141	control	colon	eub	lumen		8	0
			C 1141	control	colon	eub	lumen		9	22
			C 1141	control	colon	eub	lumen		10	240
			C 1141	control	colon	eub	mucus		1	59
			C 1141	control	colon	eub	mucus		2	32
			C 1141	control	colon	eub	mucus		3	12
			C 1141	control	colon	eub	mucus		4	46
			C 1141	control	colon	eub	mucus		5	51
			C 1141	control	colon	eub	mucus		6	0
			C 1141	control	colon	eub	mucus		7	0
			C 1141	control	colon	eub	mucus		8	61
			C 1141	control	colon	eub	mucus		9	67
			C 1141	control	colon	eub	mucus		10	29
			C 1141	control	colon	eub	attach		1	0
			C 1141	control	colon	eub	attach		2	0
			C 1141	control	colon	eub	attach		3	0
			C 1141	control	colon	eub	attach		4	0
			C 1141	control	colon	eub	attach		5	3
			C 1141	control	colon	eub	attach		6	10
			C 1141	control	colon	eub	attach		7	0
			C 1141	control	colon	eub	attach		8	0
			C 1141	control	colon	eub	attach		9	0
			C 1141	control	colon	eub	attach		10	0
			C 1141	control	colon	eub	invade		1	0
			C 1141	control	colon	eub	invade		2	0
			C 1141	control	colon	eub	invade		3	0
			C 1141	control	colon	eub	invade		4	0
			C 1141	control	colon	eub	invade		5	2
			C 1141	control	colon	eub	invade		6	1
			C 1141	control	colon	eub	invade		7	0
			C 1141	control	colon	eub	invade		8	0
			C 1141	control	colon	eub	invade		9	0
			C 1141	control	colon	eub	invade		10	0
			C 1141	control	colon	ebac	lumen		1	0
			C 1141	control	colon	ebac	lumen		2	0
			C 1141	control	colon	ebac	lumen		3	2
			C 1141	control	colon	ebac	lumen		4	0
			C 1141	control	colon	ebac	lumen		5	0
			C 1141	control	colon	ebac	lumen		6	0
			C 1141	control	colon	ebac	lumen		7	0
			C 1141	control	colon	ebac	lumen		8	0
			C 1141	control	colon	ebac	lumen		9	0
			C 1141	control	colon	ebac	lumen		10	0
			C 1141	control	colon	ebac	mucus		1	0
			C 1141	control	colon	ebac	mucus		2	0
			C 1141	control	colon	ebac	mucus		3	0
			C 1141	control	colon	ebac	mucus		4	0
			C 1141	control	colon	ebac	mucus		5	0
			C 1141	control	colon	ebac	mucus		6	0
			C 1141	control	colon	ebac	mucus		7	0
			C 1141	control	colon	ebac	mucus		8	0
			C 1141	control	colon	ebac	mucus		9	0
			C 1141	control	colon	ebac	mucus		10	0
			C 1141	control	colon	ebac	attach		1	0
			C 1141	control	colon	ebac	attach		2	0
			C 1141	control	colon	ebac	attach		3	0
			C 1141	control	colon	ebac	attach		4	0
			C 1141	control	colon	ebac	attach		5	0
			C 1141	control	colon	ebac	attach		6	0
			C 1141	control	colon	ebac	attach		7	0
			C 1141	control	colon	ebac	attach		8	0
			C 1141	control	colon	ebac	attach		9	0
			C 1141	control	colon	ebac	attach		10	0
			C 1141	control	colon	ebac	invade		1	0
			C 1141	control	colon	ebac	invade		2	0
			C 1141	control	colon	ebac	invade		3	0
			C 1141	control	colon	ebac	invade		4	0
			C 1141	control	colon	ebac	invade		5	0
			C 1141	control	colon	ebac	invade		6	0
			C 1141	control	colon	ebac	invade		7	0
			C 1141	control	colon	ebac	invade		8	0
			C 1141	control	colon	ebac	invade		9	0
			C 1141	control	colon	ebac	invade		10	0
			C 1141	control	colon	strep	lumen		1	0
			C 1141	control	colon	strep	lumen		2	0
			C 1141	control	colon	strep	lumen		3	0
			C 1141	control	colon	strep	lumen		4	0
			C 1141	control	colon	strep	lumen		5	0
			C 1141	control	colon	strep	lumen		6	0
			C 1141	control	colon	strep	lumen		7	0
			C 1141	control	colon	strep	lumen		8	0
			C 1141	control	colon	strep	lumen		9	0
			C 1141	control	colon	strep	lumen		10	0
			C 1141	control	colon	strep	mucus		1	0
			C 1141	control	colon	strep	mucus		2	0
			C 1141	control	colon	strep	mucus		3	0
			C 1141	control	colon	strep	mucus		4	0
			C 1141	control	colon	strep	mucus		5	0
			C 1141	control	colon	strep	mucus		6	0
			C 1141	control	colon	strep	mucus		7	0
			C 1141	control	colon	strep	mucus		8	0
			C 1141	control	colon	strep	mucus		9	0
			C 1141	control	colon	strep	mucus		10	0
			C 1141	control	colon	strep	attach		1	0
			C 1141	control	colon	strep	attach		2	0
			C 1141	control	colon	strep	attach		3	0
			C 1141	control	colon	strep	attach		4	0
			C 1141	control	colon	strep	attach		5	0
			C 1141	control	colon	strep	attach		6	0
			C 1141	control	colon	strep	attach		7	0
			C 1141	control	colon	strep	attach		8	0
			C 1141	control	colon	strep	attach		9	0
			C 1141	control	colon	strep	attach		10	0
			C 1141	control	colon	strep	invade		1	0
			C 1141	control	colon	strep	invade		2	0
			C 1141	control	colon	strep	invade		3	0
			C 1141	control	colon	strep	invade		4	0
			C 1141	control	colon	strep	invade		5	0
			C 1141	control	colon	strep	invade		6	0
			C 1141	control	colon	strep	invade		7	0
			C 1141	control	colon	strep	invade		8	0
			C 1141	control	colon	strep	invade		9	0
			C 1141	control	colon	strep	invade		10	0
			C 1141	control	colon	fecali	lumen		1	0
			C 1141	control	colon	fecali	lumen		2	44
			C 1141	control	colon	fecali	lumen		3	0
			C 1141	control	colon	fecali	lumen		4	0
			C 1141	control	colon	fecali	lumen		5	0
			C 1141	control	colon	fecali	lumen		6	0
			C 1141	control	colon	fecali	lumen		7	0
			C 1141	control	colon	fecali	lumen		8	0
			C 1141	control	colon	fecali	lumen		9	0
			C 1141	control	colon	fecali	lumen		10	0
			C 1141	control	colon	fecali	mucus		1	0
			C 1141	control	colon	fecali	mucus		2	0
			C 1141	control	colon	fecali	mucus		3	0
			C 1141	control	colon	fecali	mucus		4	20
			C 1141	control	colon	fecali	mucus		5	8
			C 1141	control	colon	fecali	mucus		6	0
			C 1141	control	colon	fecali	mucus		7	0
			C 1141	control	colon	fecali	mucus		8	0
			C 1141	control	colon	fecali	mucus		9	0
			C 1141	control	colon	fecali	mucus		10	0
			C 1141	control	colon	fecali	attach		1	0
			C 1141	control	colon	fecali	attach		2	0
			C 1141	control	colon	fecali	attach		3	0
			C 1141	control	colon	fecali	attach		4	0
			C 1141	control	colon	fecali	attach		5	0
			C 1141	control	colon	fecali	attach		6	0
			C 1141	control	colon	fecali	attach		7	0
			C 1141	control	colon	fecali	attach		8	0
			C 1141	control	colon	fecali	attach		9	0
			C 1141	control	colon	fecali	attach		10	0
			C 1141	control	colon	fecali	invade		1	0
			C 1141	control	colon	fecali	invade		2	0
			C 1141	control	colon	fecali	invade		3	0
			C 1141	control	colon	fecali	invade		4	0
			C 1141	control	colon	fecali	invade		5	0
			C 1141	control	colon	fecali	invade		6	0
			C 1141	control	colon	fecali	invade		7	0
			C 1141	control	colon	fecali	invade		8	0
			C 1141	control	colon	fecali	invade		9	0
			C 1141	control	colon	fecali	invade		10	0
			C 1141	control	colon	bifido	lumen		1	0
			C 1141	control	colon	bifido	lumen		2	0
			C 1141	control	colon	bifido	lumen		3	0
			C 1141	control	colon	bifido	lumen		4	0
			C 1141	control	colon	bifido	lumen		5	0
			C 1141	control	colon	bifido	lumen		6	0
			C 1141	control	colon	bifido	lumen		7	0
			C 1141	control	colon	bifido	lumen		8	0
			C 1141	control	colon	bifido	lumen		9	0
			C 1141	control	colon	bifido	lumen		10	0
			C 1141	control	colon	bifido	mucus		1	0
			C 1141	control	colon	bifido	mucus		2	0
			C 1141	control	colon	bifido	mucus		3	0
			C 1141	control	colon	bifido	mucus		4	0
			C 1141	control	colon	bifido	mucus		5	0
			C 1141	control	colon	bifido	mucus		6	0
			C 1141	control	colon	bifido	mucus		7	0
			C 1141	control	colon	bifido	mucus		8	0
			C 1141	control	colon	bifido	mucus		9	0
			C 1141	control	colon	bifido	mucus		10	0
			C 1141	control	colon	bifido	attach		1	0
			C 1141	control	colon	bifido	attach		2	0
			C 1141	control	colon	bifido	attach		3	0
			C 1141	control	colon	bifido	attach		4	0
			C 1141	control	colon	bifido	attach		5	0
			C 1141	control	colon	bifido	attach		6	0
			C 1141	control	colon	bifido	attach		7	0
			C 1141	control	colon	bifido	attach		8	0
			C 1141	control	colon	bifido	attach		9	0
			C 1141	control	colon	bifido	attach		10	0
			C 1141	control	colon	bifido	invade		1	0
			C 1141	control	colon	bifido	invade		2	0
			C 1141	control	colon	bifido	invade		3	0
			C 1141	control	colon	bifido	invade		4	0
			C 1141	control	colon	bifido	invade		5	0
			C 1141	control	colon	bifido	invade		6	0
			C 1141	control	colon	bifido	invade		7	0
			C 1141	control	colon	bifido	invade		8	0
			C 1141	control	colon	bifido	invade		9	0
			C 1141	control	colon	bifido	invade		10	0
			C 1141	control	colon	lab	lumen		1	0
			C 1141	control	colon	lab	lumen		2	0
			C 1141	control	colon	lab	lumen		3	0
			C 1141	control	colon	lab	lumen		4	0
			C 1141	control	colon	lab	lumen		5	0
			C 1141	control	colon	lab	lumen		6	0
			C 1141	control	colon	lab	lumen		7	0
			C 1141	control	colon	lab	lumen		8	0
			C 1141	control	colon	lab	lumen		9	0
			C 1141	control	colon	lab	lumen		10	0
			C 1141	control	colon	lab	mucus		1	0
			C 1141	control	colon	lab	mucus		2	0
			C 1141	control	colon	lab	mucus		3	0
			C 1141	control	colon	lab	mucus		4	0
			C 1141	control	colon	lab	mucus		5	0
			C 1141	control	colon	lab	mucus		6	0
			C 1141	control	colon	lab	mucus		7	0
			C 1141	control	colon	lab	mucus		8	0
			C 1141	control	colon	lab	mucus		9	0
			C 1141	control	colon	lab	mucus		10	0
			C 1141	control	colon	lab	attach		1	0
			C 1141	control	colon	lab	attach		2	0
			C 1141	control	colon	lab	attach		3	0
			C 1141	control	colon	lab	attach		4	0
			C 1141	control	colon	lab	attach		5	0
			C 1141	control	colon	lab	attach		6	0
			C 1141	control	colon	lab	attach		7	0
			C 1141	control	colon	lab	attach		8	0
			C 1141	control	colon	lab	attach		9	0
			C 1141	control	colon	lab	attach		10	0
			C 1141	control	colon	lab	invade		1	0
			C 1141	control	colon	lab	invade		2	0
			C 1141	control	colon	lab	invade		3	0
			C 1141	control	colon	lab	invade		4	0
			C 1141	control	colon	lab	invade		5	0
			C 1141	control	colon	lab	invade		6	0
			C 1141	control	colon	lab	invade		7	0
			C 1141	control	colon	lab	invade		8	0
			C 1141	control	colon	lab	invade		9	0
			C 1141	control	colon	lab	invade		10	0
			1142	control	colon	eub	lumen		1	58
			1142	control	colon	eub	lumen		2	31
			1142	control	colon	eub	lumen		3	40
			1142	control	colon	eub	lumen		4	18
			1142	control	colon	eub	lumen		5	35
			1142	control	colon	eub	lumen		6	12
			1142	control	colon	eub	lumen		7	0
			1142	control	colon	eub	lumen		8	0
			1142	control	colon	eub	lumen		9	0
			1142	control	colon	eub	lumen		10	0
			1142	control	colon	eub	mucus		1	30
			1142	control	colon	eub	mucus		2	15
			1142	control	colon	eub	mucus		3	0
			1142	control	colon	eub	mucus		4	0
			1142	control	colon	eub	mucus		5	0
			1142	control	colon	eub	mucus		6	12
			1142	control	colon	eub	mucus		7	16
			1142	control	colon	eub	mucus		8	28
			1142	control	colon	eub	mucus		9	0
			1142	control	colon	eub	mucus		10	0
			1142	control	colon	eub	attach		1	0
			1142	control	colon	eub	attach		2	0
			1142	control	colon	eub	attach		3	0
			1142	control	colon	eub	attach		4	0
			1142	control	colon	eub	attach		5	0
			1142	control	colon	eub	attach		6	0
			1142	control	colon	eub	attach		7	0
			1142	control	colon	eub	attach		8	4
			1142	control	colon	eub	attach		9	9
			1142	control	colon	eub	attach		10	0
			1142	control	colon	eub	invade		1	0
			1142	control	colon	eub	invade		2	0
			1142	control	colon	eub	invade		3	0
			1142	control	colon	eub	invade		4	0
			1142	control	colon	eub	invade		5	0
			1142	control	colon	eub	invade		6	2
			1142	control	colon	eub	invade		7	0
			1142	control	colon	eub	invade		8	0
			1142	control	colon	eub	invade		9	0
			1142	control	colon	eub	invade		10	0
			1142	control	colon	ebac	lumen		1	0
			1142	control	colon	ebac	lumen		2	0
			1142	control	colon	ebac	lumen		3	0
			1142	control	colon	ebac	lumen		4	0
			1142	control	colon	ebac	lumen		5	0
			1142	control	colon	ebac	lumen		6	0
			1142	control	colon	ebac	lumen		7	0
			1142	control	colon	ebac	lumen		8	0
			1142	control	colon	ebac	lumen		9	0
			1142	control	colon	ebac	lumen		10	0
			1142	control	colon	ebac	mucus		1	0
			1142	control	colon	ebac	mucus		2	0
			1142	control	colon	ebac	mucus		3	0
			1142	control	colon	ebac	mucus		4	0
			1142	control	colon	ebac	mucus		5	0
			1142	control	colon	ebac	mucus		6	0
			1142	control	colon	ebac	mucus		7	0
			1142	control	colon	ebac	mucus		8	0
			1142	control	colon	ebac	mucus		9	0
			1142	control	colon	ebac	mucus		10	0
			1142	control	colon	ebac	attach		1	0
			1142	control	colon	ebac	attach		2	0
			1142	control	colon	ebac	attach		3	0
			1142	control	colon	ebac	attach		4	0
			1142	control	colon	ebac	attach		5	0
			1142	control	colon	ebac	attach		6	0
			1142	control	colon	ebac	attach		7	0
			1142	control	colon	ebac	attach		8	0
			1142	control	colon	ebac	attach		9	0
			1142	control	colon	ebac	attach		10	0
			1142	control	colon	ebac	invade		1	0
			1142	control	colon	ebac	invade		2	0
			1142	control	colon	ebac	invade		3	0
			1142	control	colon	ebac	invade		4	0
			1142	control	colon	ebac	invade		5	0
			1142	control	colon	ebac	invade		6	0
			1142	control	colon	ebac	invade		7	0
			1142	control	colon	ebac	invade		8	0
			1142	control	colon	ebac	invade		9	0
			1142	control	colon	ebac	invade		10	0
			1142	control	colon	strep	lumen		1	0
			1142	control	colon	strep	lumen		2	14
			1142	control	colon	strep	lumen		3	23
			1142	control	colon	strep	lumen		4	6
			1142	control	colon	strep	lumen		5	0
			1142	control	colon	strep	lumen		6	7
			1142	control	colon	strep	lumen		7	5
			1142	control	colon	strep	lumen		8	0
			1142	control	colon	strep	lumen		9	20
			1142	control	colon	strep	lumen		10	8
			1142	control	colon	strep	mucus		1	10
			1142	control	colon	strep	mucus		2	0
			1142	control	colon	strep	mucus		3	0
			1142	control	colon	strep	mucus		4	0
			1142	control	colon	strep	mucus		5	2
			1142	control	colon	strep	mucus		6	0
			1142	control	colon	strep	mucus		7	0
			1142	control	colon	strep	mucus		8	4
			1142	control	colon	strep	mucus		9	0
			1142	control	colon	strep	mucus		10	0
			1142	control	colon	strep	attach		1	0
			1142	control	colon	strep	attach		2	0
			1142	control	colon	strep	attach		3	0
			1142	control	colon	strep	attach		4	0
			1142	control	colon	strep	attach		5	2
			1142	control	colon	strep	attach		6	0
			1142	control	colon	strep	attach		7	0
			1142	control	colon	strep	attach		8	0
			1142	control	colon	strep	attach		9	0
			1142	control	colon	strep	attach		10	0
			1142	control	colon	strep	invade		1	0
			1142	control	colon	strep	invade		2	0
			1142	control	colon	strep	invade		3	0
			1142	control	colon	strep	invade		4	0
			1142	control	colon	strep	invade		5	0
			1142	control	colon	strep	invade		6	0
			1142	control	colon	strep	invade		7	0
			1142	control	colon	strep	invade		8	0
			1142	control	colon	strep	invade		9	0
			1142	control	colon	strep	invade		10	0
			1142	control	colon	fecali	lumen		1	11
			1142	control	colon	fecali	lumen		2	19
			1142	control	colon	fecali	lumen		3	12
			1142	control	colon	fecali	lumen		4	0
			1142	control	colon	fecali	lumen		5	0
			1142	control	colon	fecali	lumen		6	12
			1142	control	colon	fecali	lumen		7	0
			1142	control	colon	fecali	lumen		8	14
			1142	control	colon	fecali	lumen		9	22
			1142	control	colon	fecali	lumen		10	2
			1142	control	colon	fecali	mucus		1	5
			1142	control	colon	fecali	mucus		2	0
			1142	control	colon	fecali	mucus		3	0
			1142	control	colon	fecali	mucus		4	14
			1142	control	colon	fecali	mucus		5	12
			1142	control	colon	fecali	mucus		6	0
			1142	control	colon	fecali	mucus		7	3
			1142	control	colon	fecali	mucus		8	0
			1142	control	colon	fecali	mucus		9	0
			1142	control	colon	fecali	mucus		10	0
			1142	control	colon	fecali	attach		1	0
			1142	control	colon	fecali	attach		2	0
			1142	control	colon	fecali	attach		3	1
			1142	control	colon	fecali	attach		4	0
			1142	control	colon	fecali	attach		5	0
			1142	control	colon	fecali	attach		6	0
			1142	control	colon	fecali	attach		7	0
			1142	control	colon	fecali	attach		8	0
			1142	control	colon	fecali	attach		9	0
			1142	control	colon	fecali	attach		10	0
			1142	control	colon	fecali	invade		1	0
			1142	control	colon	fecali	invade		2	0
			1142	control	colon	fecali	invade		3	0
			1142	control	colon	fecali	invade		4	0
			1142	control	colon	fecali	invade		5	0
			1142	control	colon	fecali	invade		6	0
			1142	control	colon	fecali	invade		7	0
			1142	control	colon	fecali	invade		8	0
			1142	control	colon	fecali	invade		9	0
			1142	control	colon	fecali	invade		10	0
			1142	control	colon	bifido	lumen		1	13
			1142	control	colon	bifido	lumen		2	1
			1142	control	colon	bifido	lumen		3	5
			1142	control	colon	bifido	lumen		4	0
			1142	control	colon	bifido	lumen		5	0
			1142	control	colon	bifido	lumen		6	0
			1142	control	colon	bifido	lumen		7	0
			1142	control	colon	bifido	lumen		8	0
			1142	control	colon	bifido	lumen		9	0
			1142	control	colon	bifido	lumen		10	0
			1142	control	colon	bifido	mucus		1	0
			1142	control	colon	bifido	mucus		2	0
			1142	control	colon	bifido	mucus		3	0
			1142	control	colon	bifido	mucus		4	0
			1142	control	colon	bifido	mucus		5	0
			1142	control	colon	bifido	mucus		6	0
			1142	control	colon	bifido	mucus		7	0
			1142	control	colon	bifido	mucus		8	0
			1142	control	colon	bifido	mucus		9	0
			1142	control	colon	bifido	mucus		10	0
			1142	control	colon	bifido	attach		1	0
			1142	control	colon	bifido	attach		2	0
			1142	control	colon	bifido	attach		3	0
			1142	control	colon	bifido	attach		4	0
			1142	control	colon	bifido	attach		5	0
			1142	control	colon	bifido	attach		6	0
			1142	control	colon	bifido	attach		7	0
			1142	control	colon	bifido	attach		8	0
			1142	control	colon	bifido	attach		9	0
			1142	control	colon	bifido	attach		10	0
			1142	control	colon	bifido	invade		1	0
			1142	control	colon	bifido	invade		2	0
			1142	control	colon	bifido	invade		3	0
			1142	control	colon	bifido	invade		4	0
			1142	control	colon	bifido	invade		5	0
			1142	control	colon	bifido	invade		6	0
			1142	control	colon	bifido	invade		7	0
			1142	control	colon	bifido	invade		8	0
			1142	control	colon	bifido	invade		9	0
			1142	control	colon	bifido	invade		10	0
			1142	control	colon	lab	lumen		1	0
			1142	control	colon	lab	lumen		2	0
			1142	control	colon	lab	lumen		3	0
			1142	control	colon	lab	lumen		4	0
			1142	control	colon	lab	lumen		5	0
			1142	control	colon	lab	lumen		6	0
			1142	control	colon	lab	lumen		7	0
			1142	control	colon	lab	lumen		8	0
			1142	control	colon	lab	lumen		9	0
			1142	control	colon	lab	lumen		10	0
			1142	control	colon	lab	mucus		1	0
			1142	control	colon	lab	mucus		2	0
			1142	control	colon	lab	mucus		3	0
			1142	control	colon	lab	mucus		4	0
			1142	control	colon	lab	mucus		5	0
			1142	control	colon	lab	mucus		6	0
			1142	control	colon	lab	mucus		7	0
			1142	control	colon	lab	mucus		8	0
			1142	control	colon	lab	mucus		9	0
			1142	control	colon	lab	mucus		10	0
			1142	control	colon	lab	attach		1	0
			1142	control	colon	lab	attach		2	0
			1142	control	colon	lab	attach		3	0
			1142	control	colon	lab	attach		4	0
			1142	control	colon	lab	attach		5	0
			1142	control	colon	lab	attach		6	0
			1142	control	colon	lab	attach		7	0
			1142	control	colon	lab	attach		8	0
			1142	control	colon	lab	attach		9	0
			1142	control	colon	lab	attach		10	0
			1142	control	colon	lab	invade		1	0
			1142	control	colon	lab	invade		2	0
			1142	control	colon	lab	invade		3	0
			1142	control	colon	lab	invade		4	0
			1142	control	colon	lab	invade		5	0
			1142	control	colon	lab	invade		6	0
			1142	control	colon	lab	invade		7	0
			1142	control	colon	lab	invade		8	0
			1142	control	colon	lab	invade		9	0
			1142	control	colon	lab	invade		10	0
			1143	control	colon	eub	lumen		1	0
			1143	control	colon	eub	lumen		2	0
			1143	control	colon	eub	lumen		3	0
			1143	control	colon	eub	lumen		4	67
			1143	control	colon	eub	lumen		5	41
			1143	control	colon	eub	lumen		6	19
			1143	control	colon	eub	lumen		7	19
			1143	control	colon	eub	lumen		8	20
			1143	control	colon	eub	lumen		9	26
			1143	control	colon	eub	lumen		10	0
			1143	control	colon	eub	mucus		1	22
			1143	control	colon	eub	mucus		2	18
			1143	control	colon	eub	mucus		3	23
			1143	control	colon	eub	mucus		4	0
			1143	control	colon	eub	mucus		5	0
			1143	control	colon	eub	mucus		6	0
			1143	control	colon	eub	mucus		7	0
			1143	control	colon	eub	mucus		8	17
			1143	control	colon	eub	mucus		9	0
			1143	control	colon	eub	mucus		10	14
			1143	control	colon	eub	attach		1	0
			1143	control	colon	eub	attach		2	0
			1143	control	colon	eub	attach		3	0
			1143	control	colon	eub	attach		4	0
			1143	control	colon	eub	attach		5	0
			1143	control	colon	eub	attach		6	3
			1143	control	colon	eub	attach		7	0
			1143	control	colon	eub	attach		8	0
			1143	control	colon	eub	attach		9	0
			1143	control	colon	eub	attach		10	0
			1143	control	colon	eub	invade		1	0
			1143	control	colon	eub	invade		2	0
			1143	control	colon	eub	invade		3	0
			1143	control	colon	eub	invade		4	0
			1143	control	colon	eub	invade		5	0
			1143	control	colon	eub	invade		6	0
			1143	control	colon	eub	invade		7	0
			1143	control	colon	eub	invade		8	0
			1143	control	colon	eub	invade		9	0
			1143	control	colon	eub	invade		10	0
			1143	control	colon	ebac	lumen		1	3
			1143	control	colon	ebac	lumen		2	5
			1143	control	colon	ebac	lumen		3	0
			1143	control	colon	ebac	lumen		4	0
			1143	control	colon	ebac	lumen		5	0
			1143	control	colon	ebac	lumen		6	4
			1143	control	colon	ebac	lumen		7	0
			1143	control	colon	ebac	lumen		8	1
			1143	control	colon	ebac	lumen		9	1
			1143	control	colon	ebac	lumen		10	0
			1143	control	colon	ebac	mucus		1	0
			1143	control	colon	ebac	mucus		2	3
			1143	control	colon	ebac	mucus		3	2
			1143	control	colon	ebac	mucus		4	1
			1143	control	colon	ebac	mucus		5	1
			1143	control	colon	ebac	mucus		6	0
			1143	control	colon	ebac	mucus		7	0
			1143	control	colon	ebac	mucus		8	0
			1143	control	colon	ebac	mucus		9	0
			1143	control	colon	ebac	mucus		10	0
			1143	control	colon	ebac	attach		1	0
			1143	control	colon	ebac	attach		2	0
			1143	control	colon	ebac	attach		3	0
			1143	control	colon	ebac	attach		4	0
			1143	control	colon	ebac	attach		5	0
			1143	control	colon	ebac	attach		6	0
			1143	control	colon	ebac	attach		7	0
			1143	control	colon	ebac	attach		8	0
			1143	control	colon	ebac	attach		9	0
			1143	control	colon	ebac	attach		10	0
			1143	control	colon	ebac	invade		1	0
			1143	control	colon	ebac	invade		2	0
			1143	control	colon	ebac	invade		3	0
			1143	control	colon	ebac	invade		4	0
			1143	control	colon	ebac	invade		5	0
			1143	control	colon	ebac	invade		6	0
			1143	control	colon	ebac	invade		7	0
			1143	control	colon	ebac	invade		8	0
			1143	control	colon	ebac	invade		9	0
			1143	control	colon	ebac	invade		10	0
			1143	control	colon	strep	lumen		1	4
			1143	control	colon	strep	lumen		2	3
			1143	control	colon	strep	lumen		3	0
			1143	control	colon	strep	lumen		4	0
			1143	control	colon	strep	lumen		5	0
			1143	control	colon	strep	lumen		6	0
			1143	control	colon	strep	lumen		7	0
			1143	control	colon	strep	lumen		8	0
			1143	control	colon	strep	lumen		9	0
			1143	control	colon	strep	lumen		10	0
			1143	control	colon	strep	mucus		1	0
			1143	control	colon	strep	mucus		2	0
			1143	control	colon	strep	mucus		3	0
			1143	control	colon	strep	mucus		4	2
			1143	control	colon	strep	mucus		5	0
			1143	control	colon	strep	mucus		6	0
			1143	control	colon	strep	mucus		7	0
			1143	control	colon	strep	mucus		8	0
			1143	control	colon	strep	mucus		9	0
			1143	control	colon	strep	mucus		10	0
			1143	control	colon	strep	attach		1	0
			1143	control	colon	strep	attach		2	0
			1143	control	colon	strep	attach		3	0
			1143	control	colon	strep	attach		4	0
			1143	control	colon	strep	attach		5	0
			1143	control	colon	strep	attach		6	0
			1143	control	colon	strep	attach		7	0
			1143	control	colon	strep	attach		8	0
			1143	control	colon	strep	attach		9	0
			1143	control	colon	strep	attach		10	0
			1143	control	colon	strep	invade		1	0
			1143	control	colon	strep	invade		2	0
			1143	control	colon	strep	invade		3	0
			1143	control	colon	strep	invade		4	0
			1143	control	colon	strep	invade		5	0
			1143	control	colon	strep	invade		6	0
			1143	control	colon	strep	invade		7	0
			1143	control	colon	strep	invade		8	0
			1143	control	colon	strep	invade		9	0
			1143	control	colon	strep	invade		10	0
			1143	control	colon	fecali	lumen		1	1
			1143	control	colon	fecali	lumen		2	0
			1143	control	colon	fecali	lumen		3	0
			1143	control	colon	fecali	lumen		4	0
			1143	control	colon	fecali	lumen		5	0
			1143	control	colon	fecali	lumen		6	0
			1143	control	colon	fecali	lumen		7	0
			1143	control	colon	fecali	lumen		8	0
			1143	control	colon	fecali	lumen		9	0
			1143	control	colon	fecali	lumen		10	0
			1143	control	colon	fecali	mucus		1	0
			1143	control	colon	fecali	mucus		2	0
			1143	control	colon	fecali	mucus		3	0
			1143	control	colon	fecali	mucus		4	0
			1143	control	colon	fecali	mucus		5	0
			1143	control	colon	fecali	mucus		6	0
			1143	control	colon	fecali	mucus		7	0
			1143	control	colon	fecali	mucus		8	0
			1143	control	colon	fecali	mucus		9	0
			1143	control	colon	fecali	mucus		10	0
			1143	control	colon	fecali	attach		1	0
			1143	control	colon	fecali	attach		2	0
			1143	control	colon	fecali	attach		3	0
			1143	control	colon	fecali	attach		4	0
			1143	control	colon	fecali	attach		5	0
			1143	control	colon	fecali	attach		6	0
			1143	control	colon	fecali	attach		7	0
			1143	control	colon	fecali	attach		8	0
			1143	control	colon	fecali	attach		9	0
			1143	control	colon	fecali	attach		10	0
			1143	control	colon	fecali	invade		1	0
			1143	control	colon	fecali	invade		2	0
			1143	control	colon	fecali	invade		3	0
			1143	control	colon	fecali	invade		4	0
			1143	control	colon	fecali	invade		5	0
			1143	control	colon	fecali	invade		6	0
			1143	control	colon	fecali	invade		7	0
			1143	control	colon	fecali	invade		8	0
			1143	control	colon	fecali	invade		9	0
			1143	control	colon	fecali	invade		10	0
			1143	control	colon	bifido	lumen		1	0
			1143	control	colon	bifido	lumen		2	0
			1143	control	colon	bifido	lumen		3	0
			1143	control	colon	bifido	lumen		4	0
			1143	control	colon	bifido	lumen		5	0
			1143	control	colon	bifido	lumen		6	0
			1143	control	colon	bifido	lumen		7	0
			1143	control	colon	bifido	lumen		8	0
			1143	control	colon	bifido	lumen		9	0
			1143	control	colon	bifido	lumen		10	0
			1143	control	colon	bifido	mucus		1	0
			1143	control	colon	bifido	mucus		2	0
			1143	control	colon	bifido	mucus		3	0
			1143	control	colon	bifido	mucus		4	0
			1143	control	colon	bifido	mucus		5	0
			1143	control	colon	bifido	mucus		6	0
			1143	control	colon	bifido	mucus		7	0
			1143	control	colon	bifido	mucus		8	0
			1143	control	colon	bifido	mucus		9	0
			1143	control	colon	bifido	mucus		10	0
			1143	control	colon	bifido	attach		1	0
			1143	control	colon	bifido	attach		2	0
			1143	control	colon	bifido	attach		3	0
			1143	control	colon	bifido	attach		4	0
			1143	control	colon	bifido	attach		5	0
			1143	control	colon	bifido	attach		6	0
			1143	control	colon	bifido	attach		7	0
			1143	control	colon	bifido	attach		8	0
			1143	control	colon	bifido	attach		9	0
			1143	control	colon	bifido	attach		10	0
			1143	control	colon	bifido	invade		1	0
			1143	control	colon	bifido	invade		2	0
			1143	control	colon	bifido	invade		3	0
			1143	control	colon	bifido	invade		4	0
			1143	control	colon	bifido	invade		5	0
			1143	control	colon	bifido	invade		6	0
			1143	control	colon	bifido	invade		7	0
			1143	control	colon	bifido	invade		8	0
			1143	control	colon	bifido	invade		9	0
			1143	control	colon	bifido	invade		10	0
			1143	control	colon	lab	lumen		1	0
			1143	control	colon	lab	lumen		2	0
			1143	control	colon	lab	lumen		3	0
			1143	control	colon	lab	lumen		4	0
			1143	control	colon	lab	lumen		5	0
			1143	control	colon	lab	lumen		6	0
			1143	control	colon	lab	lumen		7	0
			1143	control	colon	lab	lumen		8	0
			1143	control	colon	lab	lumen		9	0
			1143	control	colon	lab	lumen		10	0
			1143	control	colon	lab	mucus		1	0
			1143	control	colon	lab	mucus		2	0
			1143	control	colon	lab	mucus		3	0
			1143	control	colon	lab	mucus		4	0
			1143	control	colon	lab	mucus		5	0
			1143	control	colon	lab	mucus		6	0
			1143	control	colon	lab	mucus		7	0
			1143	control	colon	lab	mucus		8	0
			1143	control	colon	lab	mucus		9	0
			1143	control	colon	lab	mucus		10	0
			1143	control	colon	lab	attach		1	0
			1143	control	colon	lab	attach		2	0
			1143	control	colon	lab	attach		3	0
			1143	control	colon	lab	attach		4	0
			1143	control	colon	lab	attach		5	0
			1143	control	colon	lab	attach		6	0
			1143	control	colon	lab	attach		7	0
			1143	control	colon	lab	attach		8	0
			1143	control	colon	lab	attach		9	0
			1143	control	colon	lab	attach		10	0
			1143	control	colon	lab	invade		1	0
			1143	control	colon	lab	invade		2	0
			1143	control	colon	lab	invade		3	0
			1143	control	colon	lab	invade		4	0
			1143	control	colon	lab	invade		5	0
			1143	control	colon	lab	invade		6	0
			1143	control	colon	lab	invade		7	0
			1143	control	colon	lab	invade		8	0
			1143	control	colon	lab	invade		9	0
			1143	control	colon	lab	invade		10	0
			1144	control	colon	eub	lumen		1	0
			1144	control	colon	eub	lumen		2	0
			1144	control	colon	eub	lumen		3	0
			1144	control	colon	eub	lumen		4	0
			1144	control	colon	eub	lumen		5	11
			1144	control	colon	eub	lumen		6	0
			1144	control	colon	eub	lumen		7	20
			1144	control	colon	eub	lumen		8	0
			1144	control	colon	eub	lumen		9	0
			1144	control	colon	eub	lumen		10	60
			1144	control	colon	eub	mucus		1	200
			1144	control	colon	eub	mucus		2	40
			1144	control	colon	eub	mucus		3	0
			1144	control	colon	eub	mucus		4	0
			1144	control	colon	eub	mucus		5	0
			1144	control	colon	eub	mucus		6	125
			1144	control	colon	eub	mucus		7	0
			1144	control	colon	eub	mucus		8	0
			1144	control	colon	eub	mucus		9	40
			1144	control	colon	eub	mucus		10	60
			1144	control	colon	eub	attach		1	40
			1144	control	colon	eub	attach		2	40
			1144	control	colon	eub	attach		3	4
			1144	control	colon	eub	attach		4	0
			1144	control	colon	eub	attach		5	10
			1144	control	colon	eub	attach		6	3
			1144	control	colon	eub	attach		7	6
			1144	control	colon	eub	attach		8	0
			1144	control	colon	eub	attach		9	0
			1144	control	colon	eub	attach		10	0
			1144	control	colon	eub	invade		1	0
			1144	control	colon	eub	invade		2	0
			1144	control	colon	eub	invade		3	0
			1144	control	colon	eub	invade		4	0
			1144	control	colon	eub	invade		5	0
			1144	control	colon	eub	invade		6	0
			1144	control	colon	eub	invade		7	0
			1144	control	colon	eub	invade		8	0
			1144	control	colon	eub	invade		9	0
			1144	control	colon	eub	invade		10	0
			1144	control	colon	ebac	lumen		1	0
			1144	control	colon	ebac	lumen		2	0
			1144	control	colon	ebac	lumen		3	0
			1144	control	colon	ebac	lumen		4	0
			1144	control	colon	ebac	lumen		5	0
			1144	control	colon	ebac	lumen		6	0
			1144	control	colon	ebac	lumen		7	0
			1144	control	colon	ebac	lumen		8	0
			1144	control	colon	ebac	lumen		9	0
			1144	control	colon	ebac	lumen		10	0
			1144	control	colon	ebac	mucus		1	0
			1144	control	colon	ebac	mucus		2	0
			1144	control	colon	ebac	mucus		3	0
			1144	control	colon	ebac	mucus		4	0
			1144	control	colon	ebac	mucus		5	0
			1144	control	colon	ebac	mucus		6	0
			1144	control	colon	ebac	mucus		7	0
			1144	control	colon	ebac	mucus		8	0
			1144	control	colon	ebac	mucus		9	0
			1144	control	colon	ebac	mucus		10	0
			1144	control	colon	ebac	attach		1	0
			1144	control	colon	ebac	attach		2	0
			1144	control	colon	ebac	attach		3	0
			1144	control	colon	ebac	attach		4	0
			1144	control	colon	ebac	attach		5	0
			1144	control	colon	ebac	attach		6	0
			1144	control	colon	ebac	attach		7	0
			1144	control	colon	ebac	attach		8	0
			1144	control	colon	ebac	attach		9	0
			1144	control	colon	ebac	attach		10	0
			1144	control	colon	ebac	invade		1	0
			1144	control	colon	ebac	invade		2	0
			1144	control	colon	ebac	invade		3	0
			1144	control	colon	ebac	invade		4	0
			1144	control	colon	ebac	invade		5	0
			1144	control	colon	ebac	invade		6	0
			1144	control	colon	ebac	invade		7	0
			1144	control	colon	ebac	invade		8	0
			1144	control	colon	ebac	invade		9	0
			1144	control	colon	ebac	invade		10	0
			1144	control	colon	strep	lumen		1	0
			1144	control	colon	strep	lumen		2	5
			1144	control	colon	strep	lumen		3	3
			1144	control	colon	strep	lumen		4	2
			1144	control	colon	strep	lumen		5	0
			1144	control	colon	strep	lumen		6	0
			1144	control	colon	strep	lumen		7	0
			1144	control	colon	strep	lumen		8	0
			1144	control	colon	strep	lumen		9	0
			1144	control	colon	strep	lumen		10	0
			1144	control	colon	strep	mucus		1	0
			1144	control	colon	strep	mucus		2	0
			1144	control	colon	strep	mucus		3	0
			1144	control	colon	strep	mucus		4	0
			1144	control	colon	strep	mucus		5	0
			1144	control	colon	strep	mucus		6	0
			1144	control	colon	strep	mucus		7	0
			1144	control	colon	strep	mucus		8	0
			1144	control	colon	strep	mucus		9	0
			1144	control	colon	strep	mucus		10	0
			1144	control	colon	strep	attach		1	0
			1144	control	colon	strep	attach		2	0
			1144	control	colon	strep	attach		3	0
			1144	control	colon	strep	attach		4	0
			1144	control	colon	strep	attach		5	0
			1144	control	colon	strep	attach		6	0
			1144	control	colon	strep	attach		7	0
			1144	control	colon	strep	attach		8	0
			1144	control	colon	strep	attach		9	0
			1144	control	colon	strep	attach		10	0
			1144	control	colon	strep	invade		1	0
			1144	control	colon	strep	invade		2	0
			1144	control	colon	strep	invade		3	0
			1144	control	colon	strep	invade		4	0
			1144	control	colon	strep	invade		5	0
			1144	control	colon	strep	invade		6	0
			1144	control	colon	strep	invade		7	0
			1144	control	colon	strep	invade		8	0
			1144	control	colon	strep	invade		9	0
			1144	control	colon	strep	invade		10	0
			1144	control	colon	fecali	lumen		1	0
			1144	control	colon	fecali	lumen		2	0
			1144	control	colon	fecali	lumen		3	0
			1144	control	colon	fecali	lumen		4	0
			1144	control	colon	fecali	lumen		5	0
			1144	control	colon	fecali	lumen		6	0
			1144	control	colon	fecali	lumen		7	0
			1144	control	colon	fecali	lumen		8	0
			1144	control	colon	fecali	lumen		9	0
			1144	control	colon	fecali	lumen		10	0
			1144	control	colon	fecali	mucus		1	3
			1144	control	colon	fecali	mucus		2	0
			1144	control	colon	fecali	mucus		3	12
			1144	control	colon	fecali	mucus		4	0
			1144	control	colon	fecali	mucus		5	4
			1144	control	colon	fecali	mucus		6	20
			1144	control	colon	fecali	mucus		7	5
			1144	control	colon	fecali	mucus		8	0
			1144	control	colon	fecali	mucus		9	10
			1144	control	colon	fecali	mucus		10	0
			1144	control	colon	fecali	attach		1	0
			1144	control	colon	fecali	attach		2	0
			1144	control	colon	fecali	attach		3	0
			1144	control	colon	fecali	attach		4	0
			1144	control	colon	fecali	attach		5	0
			1144	control	colon	fecali	attach		6	5
			1144	control	colon	fecali	attach		7	0
			1144	control	colon	fecali	attach		8	0
			1144	control	colon	fecali	attach		9	0
			1144	control	colon	fecali	attach		10	0
			1144	control	colon	fecali	invade		1	0
			1144	control	colon	fecali	invade		2	0
			1144	control	colon	fecali	invade		3	0
			1144	control	colon	fecali	invade		4	0
			1144	control	colon	fecali	invade		5	0
			1144	control	colon	fecali	invade		6	0
			1144	control	colon	fecali	invade		7	0
			1144	control	colon	fecali	invade		8	0
			1144	control	colon	fecali	invade		9	0
			1144	control	colon	fecali	invade		10	0
			1144	control	colon	bifido	lumen		1	0
			1144	control	colon	bifido	lumen		2	2
			1144	control	colon	bifido	lumen		3	0
			1144	control	colon	bifido	lumen		4	0
			1144	control	colon	bifido	lumen		5	0
			1144	control	colon	bifido	lumen		6	0
			1144	control	colon	bifido	lumen		7	0
			1144	control	colon	bifido	lumen		8	0
			1144	control	colon	bifido	lumen		9	0
			1144	control	colon	bifido	lumen		10	0
			1144	control	colon	bifido	mucus		1	0
			1144	control	colon	bifido	mucus		2	0
			1144	control	colon	bifido	mucus		3	0
			1144	control	colon	bifido	mucus		4	1
			1144	control	colon	bifido	mucus		5	0
			1144	control	colon	bifido	mucus		6	0
			1144	control	colon	bifido	mucus		7	0
			1144	control	colon	bifido	mucus		8	0
			1144	control	colon	bifido	mucus		9	0
			1144	control	colon	bifido	mucus		10	0
			1144	control	colon	bifido	attach		1	0
			1144	control	colon	bifido	attach		2	0
			1144	control	colon	bifido	attach		3	0
			1144	control	colon	bifido	attach		4	0
			1144	control	colon	bifido	attach		5	0
			1144	control	colon	bifido	attach		6	0
			1144	control	colon	bifido	attach		7	0
			1144	control	colon	bifido	attach		8	0
			1144	control	colon	bifido	attach		9	0
			1144	control	colon	bifido	attach		10	0
			1144	control	colon	bifido	invade		1	0
			1144	control	colon	bifido	invade		2	0
			1144	control	colon	bifido	invade		3	0
			1144	control	colon	bifido	invade		4	0
			1144	control	colon	bifido	invade		5	0
			1144	control	colon	bifido	invade		6	0
			1144	control	colon	bifido	invade		7	0
			1144	control	colon	bifido	invade		8	0
			1144	control	colon	bifido	invade		9	0
			1144	control	colon	bifido	invade		10	0
			1144	control	colon	lab	lumen		1	0
			1144	control	colon	lab	lumen		2	0
			1144	control	colon	lab	lumen		3	0
			1144	control	colon	lab	lumen		4	0
			1144	control	colon	lab	lumen		5	0
			1144	control	colon	lab	lumen		6	0
			1144	control	colon	lab	lumen		7	0
			1144	control	colon	lab	lumen		8	0
			1144	control	colon	lab	lumen		9	0
			1144	control	colon	lab	lumen		10	0
			1144	control	colon	lab	mucus		1	0
			1144	control	colon	lab	mucus		2	0
			1144	control	colon	lab	mucus		3	0
			1144	control	colon	lab	mucus		4	0
			1144	control	colon	lab	mucus		5	0
			1144	control	colon	lab	mucus		6	0
			1144	control	colon	lab	mucus		7	0
			1144	control	colon	lab	mucus		8	0
			1144	control	colon	lab	mucus		9	0
			1144	control	colon	lab	mucus		10	0
			1144	control	colon	lab	attach		1	0
			1144	control	colon	lab	attach		2	0
			1144	control	colon	lab	attach		3	0
			1144	control	colon	lab	attach		4	0
			1144	control	colon	lab	attach		5	0
			1144	control	colon	lab	attach		6	0
			1144	control	colon	lab	attach		7	0
			1144	control	colon	lab	attach		8	0
			1144	control	colon	lab	attach		9	0
			1144	control	colon	lab	attach		10	0
			1144	control	colon	lab	invade		1	0
			1144	control	colon	lab	invade		2	0
			1144	control	colon	lab	invade		3	0
			1144	control	colon	lab	invade		4	0
			1144	control	colon	lab	invade		5	0
			1144	control	colon	lab	invade		6	0
			1144	control	colon	lab	invade		7	0
			1144	control	colon	lab	invade		8	0
			1144	control	colon	lab	invade		9	0
			1144	control	colon	lab	invade		10	0
			1203	control	colon	eub	lumen		1	0
			1203	control	colon	eub	lumen		2	0
			1203	control	colon	eub	lumen		3	0
			1203	control	colon	eub	lumen		4	0
			1203	control	colon	eub	lumen		5	0
			1203	control	colon	eub	lumen		6	0
			1203	control	colon	eub	lumen		7	0
			1203	control	colon	eub	lumen		8	0
			1203	control	colon	eub	lumen		9	0
			1203	control	colon	eub	lumen		10	0
			1203	control	colon	eub	mucus		1	22
			1203	control	colon	eub	mucus		2	11
			1203	control	colon	eub	mucus		3	35
			1203	control	colon	eub	mucus		4	45
			1203	control	colon	eub	mucus		5	15
			1203	control	colon	eub	mucus		6	10
			1203	control	colon	eub	mucus		7	0
			1203	control	colon	eub	mucus		8	10
			1203	control	colon	eub	mucus		9	4
			1203	control	colon	eub	mucus		10	2
			1203	control	colon	eub	attach		1	0
			1203	control	colon	eub	attach		2	0
			1203	control	colon	eub	attach		3	0
			1203	control	colon	eub	attach		4	3
			1203	control	colon	eub	attach		5	7
			1203	control	colon	eub	attach		6	0
			1203	control	colon	eub	attach		7	0
			1203	control	colon	eub	attach		8	0
			1203	control	colon	eub	attach		9	0
			1203	control	colon	eub	attach		10	0
			1203	control	colon	eub	invade		1	0
			1203	control	colon	eub	invade		2	0
			1203	control	colon	eub	invade		3	0
			1203	control	colon	eub	invade		4	0
			1203	control	colon	eub	invade		5	2
			1203	control	colon	eub	invade		6	0
			1203	control	colon	eub	invade		7	0
			1203	control	colon	eub	invade		8	0
			1203	control	colon	eub	invade		9	0
			1203	control	colon	eub	invade		10	0
			1203	control	colon	ebac	lumen		1	0
			1203	control	colon	ebac	lumen		2	0
			1203	control	colon	ebac	lumen		3	0
			1203	control	colon	ebac	lumen		4	0
			1203	control	colon	ebac	lumen		5	0
			1203	control	colon	ebac	lumen		6	0
			1203	control	colon	ebac	lumen		7	0
			1203	control	colon	ebac	lumen		8	0
			1203	control	colon	ebac	lumen		9	0
			1203	control	colon	ebac	lumen		10	0
			1203	control	colon	ebac	mucus		1	0
			1203	control	colon	ebac	mucus		2	0
			1203	control	colon	ebac	mucus		3	0
			1203	control	colon	ebac	mucus		4	0
			1203	control	colon	ebac	mucus		5	0
			1203	control	colon	ebac	mucus		6	0
			1203	control	colon	ebac	mucus		7	0
			1203	control	colon	ebac	mucus		8	0
			1203	control	colon	ebac	mucus		9	0
			1203	control	colon	ebac	mucus		10	0
			1203	control	colon	ebac	attach		1	0
			1203	control	colon	ebac	attach		2	0
			1203	control	colon	ebac	attach		3	0
			1203	control	colon	ebac	attach		4	0
			1203	control	colon	ebac	attach		5	0
			1203	control	colon	ebac	attach		6	0
			1203	control	colon	ebac	attach		7	0
			1203	control	colon	ebac	attach		8	0
			1203	control	colon	ebac	attach		9	0
			1203	control	colon	ebac	attach		10	0
			1203	control	colon	ebac	invade		1	0
			1203	control	colon	ebac	invade		2	0
			1203	control	colon	ebac	invade		3	0
			1203	control	colon	ebac	invade		4	0
			1203	control	colon	ebac	invade		5	0
			1203	control	colon	ebac	invade		6	0
			1203	control	colon	ebac	invade		7	0
			1203	control	colon	ebac	invade		8	0
			1203	control	colon	ebac	invade		9	0
			1203	control	colon	ebac	invade		10	0
[truncated: 1,600 more rows]
