# Supplementary material for: Glucocorticoid and dietary effects on mucosal microbiota in canine inflammatory bowel disease
Source: PLoS One. 2019 Dec 30;14(12):e0226780. doi: 10.1371/journal.pone.0226780 (PMC6936794; doi:10.1371/journal.pone.0226780)
Supplement: S3 Table — (XLSX) [file pone.0226780.s003.xlsx]

## Sheet: Sheet1
	Steroid_trial_TJP_SI_colon
	SI and colon
	Ecad-pre		Ecad-post		Occ-pre		Occ-post		Claud-pre		Claud-post		Zon-pre		Zon-post
	928		1853		673		1723		981		821		437		196
	1428		1325		729		1104		1170		894		522		201
	833		1245		841		1838		1321		1237		548		83
	1027		911		566		1552		1268		769		823		75
	1231		1046		947		1211		1435		836		912		68
	93		1221		833		1131		381		398		783		98
	81		1124		1210		1934		432		331		874		151
	103		1721		847		1205		227		406		782		123
	74		978		1132		1138		154		289		1003		87
	69		1325		742		1897		919		207		656		115
	1729		1891		1213		1182		799		783		344		94
	1634		856		1634		1023		912		698		121		79
	1458		922		1458		986		1126		829		110		83
	1227		812		1227		1201		1098		587		98		120
	1831		1002		1831		848		1210		901		123		117
	1654		1753		948		1521		935		1246		176		123
	153		1858		1374		2010		1213		1931		226		63
	1322		1931		1256		1761		437		1262		187		33
	782		871		877		1379		1821		1528		132		58
	943		1022		1008		1968		856		1101		95		118
	1102		1324		1346		1452		132		1100		74		191
	1099		1734		997		1215		151		1022		154		127
	1428		1451		873		1003		211		684		156		234
	1861		1196		1322		811		187		1203		128		141
	1337		1824		1568		659		196		724		91		320
			1321				1521				823		83		97
			1216				2010				226				89
			977				1761				118				74
			1021				1379				131				63
			893				1968				123				91
											82
	Healthy controls: Small intestine
	T6738/11 #3	Duodenum	Control	E-caderin	1	1131
	T6738/11 #3	Duodenum	Control	E-caderin	2	1241
	T6738/11 #3	Duodenum	Control	E-caderin	3	905
	T6738/11 #3	Duodenum	Control	E-caderin	4	1123
	T6738/11 #3	Duodenum	Control	E-caderin	5	897
	T6738/11 #3	Duodenum	Control	Occludin	1	332
	T6738/11 #3	Duodenum	Control	Occludin	2	350
	T6738/11 #3	Duodenum	Control	Occludin	3	243
	T6738/11 #3	Duodenum	Control	Occludin	4	307
	T6738/11 #3	Duodenum	Control	Occludin	5	124
	T6738/11 #3	Duodenum	Control	Claudin-2	1	1123
	T6738/11 #3	Duodenum	Control	Claudin-2	2	1189
	T6738/11 #3	Duodenum	Control	Claudin-2	3	1002
	T6738/11 #3	Duodenum	Control	Claudin-2	4	1011
	T6738/11 #3	Duodenum	Control	Claudin-2	5	1211
	T6738/11 #3	Duodenum	Control	Zonulin	1	134
	T6738/11 #3	Duodenum	Control	Zonulin	2	123
	T6738/11 #3	Duodenum	Control	Zonulin	3	135
	T6738/11 #3	Duodenum	Control	Zonulin	4	91
	T6738/11 #3	Duodenum	Control	Zonulin	5	129
	T6770/11 #2	Duodenum	Control	E-caderin	1	826
	T6770/11 #2	Duodenum	Control	E-caderin	2	932
	T6770/11 #2	Duodenum	Control	E-caderin	3	837
	T6770/11 #2	Duodenum	Control	E-caderin	4	745
	T6770/11 #2	Duodenum	Control	E-caderin	5	783
	T6770/11 #2	Duodenum	Control	Occludin	1	441
	T6770/11 #2	Duodenum	Control	Occludin	2	95
	T6770/11 #2	Duodenum	Control	Occludin	3	186
	T6770/11 #2	Duodenum	Control	Occludin	4	230
	T6770/11 #2	Duodenum	Control	Occludin	5	132
	T6770/11 #2	Duodenum	Control	Claudin-2	1	456
	T6770/11 #2	Duodenum	Control	Claudin-2	2	1126
	T6770/11 #2	Duodenum	Control	Claudin-2	3	1211
	T6770/11 #2	Duodenum	Control	Claudin-2	4	784
	T6770/11 #2	Duodenum	Control	Claudin-2	5	1098
	T6770/11 #2	Duodenum	Control	Zonulin	1	98
	T6770/11 #2	Duodenum	Control	Zonulin	2	72
	T6770/11 #2	Duodenum	Control	Zonulin	3	104
	T6770/11 #2	Duodenum	Control	Zonulin	4	96
	T6770/11 #2	Duodenum	Control	Zonulin	5	141
	T6802/11 #2	Duodenum	Control	E-caderin	1	1024
	T6802/11 #2	Duodenum	Control	E-caderin	2	1121
	T6802/11 #2	Duodenum	Control	E-caderin	3	1368
	T6802/11 #2	Duodenum	Control	E-caderin	4	1223
	T6802/11 #2	Duodenum	Control	E-caderin	5	1251
	T6802/11 #2	Duodenum	Control	Occludin	1	99
	T6802/11 #2	Duodenum	Control	Occludin	2	122
	T6802/11 #2	Duodenum	Control	Occludin	3	98
	T6802/11 #2	Duodenum	Control	Occludin	4	91
	T6802/11 #2	Duodenum	Control	Occludin	5	77
	T6802/11 #2	Duodenum	Control	Claudin-2	1	1188
	T6802/11 #2	Duodenum	Control	Claudin-2	2	996
	T6802/11 #2	Duodenum	Control	Claudin-2	3	1274
	T6802/11 #2	Duodenum	Control	Claudin-2	4	1113
	T6802/11 #2	Duodenum	Control	Claudin-2	5	1014
	T6802/11 #2	Duodenum	Control	Zonulin	1	74
	T6802/11 #2	Duodenum	Control	Zonulin	2	82
	T6802/11 #2	Duodenum	Control	Zonulin	3	297
	T6802/11 #2	Duodenum	Control	Zonulin	4	656
	T6802/11 #2	Duodenum	Control	Zonulin	5	344
	T6839/11 #2	Duodenum	Control	E-caderin	1	447
	T6839/11 #2	Duodenum	Control	E-caderin	2	741
	T6839/11 #2	Duodenum	Control	E-caderin	3	551
	T6839/11 #2	Duodenum	Control	E-caderin	4	621
	T6839/11 #2	Duodenum	Control	E-caderin	5	818
	T6839/11 #2	Duodenum	Control	Occludin	1	232
	T6839/11 #2	Duodenum	Control	Occludin	2	215
	T6839/11 #2	Duodenum	Control	Occludin	3	121
	T6839/11 #2	Duodenum	Control	Occludin	4	318
	T6839/11 #2	Duodenum	Control	Occludin	5	341
	T6839/11 #2	Duodenum	Control	Claudin-2	1	898
	T6839/11 #2	Duodenum	Control	Claudin-2	2	973
	T6839/11 #2	Duodenum	Control	Claudin-2	3	1212
	T6839/11 #2	Duodenum	Control	Claudin-2	4	1102
	T6839/11 #2	Duodenum	Control	Claudin-2	5	1245
	T6839/11 #2	Duodenum	Control	Zonulin	1	671
	T6839/11 #2	Duodenum	Control	Zonulin	2	210
	T6839/11 #2	Duodenum	Control	Zonulin	3	103
	T6839/11 #2	Duodenum	Control	Zonulin	4	352
	T6839/11 #2	Duodenum	Control	Zonulin	5	577
	T6886/11 #2	Duodenum	Control	E-caderin	1	1151
	T6886/11 #2	Duodenum	Control	E-caderin	2	1132
	T6886/11 #2	Duodenum	Control	E-caderin	3	995
	T6886/11 #2	Duodenum	Control	E-caderin	4	1028
	T6886/11 #2	Duodenum	Control	E-caderin	5	1241
	T6886/11 #2	Duodenum	Control	Occludin	1	73
	T6886/11 #2	Duodenum	Control	Occludin	2	91
	T6886/11 #2	Duodenum	Control	Occludin	3	56
	T6886/11 #2	Duodenum	Control	Occludin	4	77
	T6886/11 #2	Duodenum	Control	Occludin	5	82
	T6886/11 #2	Duodenum	Control	Claudin-2	1	987
	T6886/11 #2	Duodenum	Control	Claudin-2	2	824
	T6886/11 #2	Duodenum	Control	Claudin-2	3	1132
	T6886/11 #2	Duodenum	Control	Claudin-2	4	1002
	T6886/11 #2	Duodenum	Control	Claudin-2	5	1215
	T6886/11 #2	Duodenum	Control	Zonulin	1	101
	T6886/11 #2	Duodenum	Control	Zonulin	2	123
	T6886/11 #2	Duodenum	Control	Zonulin	3	95
	T6886/11 #2	Duodenum	Control	Zonulin	4	154
	T6886/11 #2	Duodenum	Control	Zonulin	5	98
